# Supplementary material for: Improving specificity of Bordetella pertussis detection using a four target real-time PCR
Source: PLoS One. 2017 Apr 12;12(4):e0175587. doi: 10.1371/journal.pone.0175587 (PMC5389834; doi:10.1371/journal.pone.0175587)
Supplement: S1 Table — (XLSX) [file pone.0175587.s001.xlsx]

## Sheet: Accuracy
Strain number	Origin	Species	IS481 (Cp)		IS1001 (Cp)		recA (Cp)		IS1002 (Cp)
QCMD 11-02	QCMD 2011	B. bronchiseptica	40		-		-		-
QCMD 11-04	QCMD 2011	B. bronchiseptica	-		-				-
EUpert 12-07	EUpert LABNET extracted DNA	B. bronchiseptica	-		24.96		-		-
QCMD 11-11	QCMD 2011	B. hinzii	-		-				-
95-P-941	Clinical isolate National Institute for Health and Welfare Finland	B. holmesii	12.86		-		31.51		-
97-P-3694	Clinical isolate National Institute for Health and Welfare Finland	B. holmesii	14.21		-		33.68		-
98-P-1995	Clinical isolate National Institute for Health and Welfare Finland	B. holmesii	12.64		-		31.77		-
LMG15946	Reference strain	B. holmesii	13.04		-		31.66		-
LMG15945	Reference strain	B. holmesii	14.55		-		33.98		-
QCMD 11-06	QCMD 2011	B. holmesii	35.28		-		39.12		-
EUpert 12-04	EUpert LABNET extracted DNA	B. holmesii	24.87		34.54		31.51		-
BORD792	Clinical isolate	B. parapertussis	-		10.65		-		12.36
BORD794	Clinical isolate	B. parapertussis	-		10.39		-		12.04
BORD813	Clinical isolate	B. parapertussis	-		10.87		-		12.72
BORD817	Clinical isolate	B. parapertussis	-		10.31		-		11.95
BORD823	Clinical isolate	B. parapertussis	-		14.1		-		16.62
BORD824	Clinical isolate	B. parapertussis	-		11.91		-		13.86
BORD828	Clinical isolate	B. parapertussis	-		11.54		-		13.72
BORD830	Clinical isolate	B. parapertussis	-		11.57		-		14.44
BORD832	Clinical isolate	B. parapertussis	-		11.68		-		13.74
BORD835	Clinical isolate	B. parapertussis	-		10.74		-		12.45
BORD836	Clinical isolate	B. parapertussis	-		11.75		-		13.63
BORD838	Clinical isolate	B. parapertussis	-		10.75		-		12.11
BORD868	Clinical isolate	B. parapertussis	-		10.01		-		11.69
BORD870	Clinical isolate	B. parapertussis	-		11.05		-		13.11
BORD871	Clinical isolate	B. parapertussis	-		11.3		-		12.27
BORD872	Clinical isolate	B. parapertussis	-		10.93		-		12.72
BORD879	Clinical isolate	B. parapertussis	-		11.05		-		12.88
QCMD 11-12	QCMD 2011	B. parapertussis	-		35.68				39.59
EUpert 12-08	EUpert LABNET extracted DNA	B. parapertussis	-		22.87		-		30.66
BORD378	Clinical isolate	B. pertussis	10.68		-		-		15.48
BORD384	Clinical isolate	B. pertussis	10.57		-		-		15.15
BORD402	Clinical isolate	B. pertussis	10.85		-		-		15.53
BORD413	Clinical isolate	B. pertussis	11.08		-		-		15.95
BORD414	Clinical isolate	B. pertussis	9.87		-		-		14.6
BORD738	Clinical isolate	B. pertussis	12.25		-		-		17.2
BORD746	Clinical isolate	B. pertussis	11.16		-		-		15.42
BORD756	Clinical isolate	B. pertussis	11.69		-		-		16.4
BORD782	Clinical isolate	B. pertussis	10.96		-		-		16.03
BORD783	Clinical isolate	B. pertussis	10.09		-		-		15.08
BORD784	Clinical isolate	B. pertussis	11.27		-		-		15.48
BORD797	Clinical isolate	B. pertussis	11.35		-		-		16
BORD800	Clinical isolate	B. pertussis	11.66		-		-		16.5
BORD806	Clinical isolate	B. pertussis	11.8		-		-		16.7
BORD825	Clinical isolate	B. pertussis	10.11		-		-		14.57
BORD826	Clinical isolate	B. pertussis	10.56		-		-		15.54
ATCC9340	Reference strain	B. pertussis	12.6		-		-		17.31
ATCC9797	Reference strain	B. pertussis	21.55		-		-		27.04
QCMD 11-01	QCMD 2011	B. pertussis	31.77		-		-		36.79
QCMD 11-05	QCMD 2011	B. pertussis	33.69		-		-		38.14
QCMD 11-07	QCMD 2011	B. pertussis	-		-				-
QCMD 11-09	QCMD 2011	B. pertussis	35.74		-		-		40
QCMD 11-10	QCMD 2011	B. pertussis	33.51		-		-		38.56
EUpert 12-02	EUpert LABNET extracted DNA	B. pertussis	17.75		-		-		26.98
EUpert 12-03	EUpert LABNET extracted DNA	B. pertussis	27.39		-		-		36.18
EUpert 12-05	EUpert LABNET extracted DNA	B. pertussis	26.9		-		-		36.18
EUpert 12-10	EUpert LABNET extracted DNA	B. pertussis	33.96		-		-		-
QCMD 11-08	QCMD 2011	H. influenzae	-		-				-
EUpert 12-09	EUpert LABNET extracted DNA	H. influenzae	-		-		-		-
QCMD 11-03	QCMD 2011	Negative	-		-				-
EUpert 12-01	EUpert LABNET extracted DNA	Negative	-		-		-		-
EUpert 12-06	EUpert LABNET extracted DNA	Negative	-		-		-		-

## Sheet: Specificity
Strain number	Origin	Species	IS481 (Cp)		IS1001 (Cp)		recA (Cp)		IS1002 (Cp)
BORD819	Clinical isolate	B. bronchiseptica	-		-		-		-
BORD781	Clinical isolate	B. bronchiseptica	-		-		-		-
BORD760	Clinical isolate	B. bronchiseptica	-		-		-		-
BORD953	Clinical isolate	B. bronchiseptica	-		-		-		-
BORD954	Clinical isolate	B. bronchiseptica	-		12.23		-		-
BORD971	Clinical isolate	B. bronchiseptica	14.8		-		-		12.14
LMG1808	Reference strain	B. bronchiseptica	19.58		-		-		-
LMG1810	Reference strain	B. bronchiseptica	-		-		-		-
NCTC13252	Reference strain	B. bronchiseptica	40		-		-		-
LMG15945	Reference strain	B. holmesii	14.55		-		33.98		-
LMG15946	Reference strain	B. holmesii	13.04		-		31.66		-
95-P-941	Clinical isolate National Institute for Health and Welfare Finland	B. holmesii	12.86		-		31.51		-
97-P-3694	Clinical isolate National Institute for Health and Welfare Finland	B. holmesii	14.21		-		33.68		-
98-P-1995	Clinical isolate National Institute for Health and Welfare Finland	B. holmesii	12.64		-		31.77		-
ATCC35086	Reference strain	B. avium	-		-		-		-
CCUG14270	Reference strain	B. avium	-		-		-		-
CCUG43448	Reference strain	B. petrii	-		-		-		-
NCTC 13363	Reference strain	B. petrii	-		-		-		-
LMG14052	Reference strain	B. hinzii	-		-		-		-
LMG 15872	Reference strain	B. hinzii	-		-		-		-
LMG1872	Reference strain	B. hinzii	-		-		-		-
LMG13506	Reference strain	B. trematum	-		-		-		-
LMG14446	Reference strain	B. trematum	-		-		-		-
NCTC 13364	Reference strain	B. ansorpii	-		-		-		-
H050680373	Reference strain	B. ansorpii	-		-		-		-
LMG 18943	Reference strain	Burkholderia cepacia complex	-		-		-
LMG 18944	Reference strain	Burkholderia cepacia complex	-		-		-
LMG 18946	Reference strain	Burkholderia cepacia	-		-		-
11/0775	Clinical isolate	Burkholderia cenocepacia	-		-		-
11/0754	Clinical isolate	Burkholderia cenocepacia	-		-		-
LMG 12614	Reference strain	Burkholderia cenocepacia	-		-		-		-
LMG1222	Reference strain	Burkholderia cepacia	-		-		-		-
LMG 2121	Reference strain	Burkholderia gladioli	-		-		-		-
LMG13010	Reference strain	Burkholderia multivorans	-		-		-		-
LMG10929	Reference strain	Burkholderia vietnamiensis	-		-		-		-
LMG15948	Reference strain	Burkholderia stabilis	-		-		32.91		-
LMG 14191	Reference strain	Burkholderia pyrrocinia	-		-		-		-
LMG 19467	Reference strain	Burkholderia ambifaria	-		-		-		-
LMG14190	Reference strain	Burkholderia glathei	-		-		-		-
LMG20980	Reference strain	Burkholderia anthina	-		-		-		-
12/0052	Clinical isolate	Acinetobacter baumanii	-		-		-		-
12/0130	Clinical isolate	Burkholderia stabilis	-		-		-		-
12/0380	Clinical isolate	Burkholderia cepacia complex	-		-		-		-
12/0466	Clinical isolate	Burkholderia vietnamiensis	-		-		-		-
12/0819	Clinical isolate	Burkholderia multivorans	-		-		18.84		-
12/0820	Clinical isolate	Burkholderia multivorans	-		-		-		-
12/0834	Clinical isolate	Pseudomonas aeruginosa	-		-		-		-
12/0941	Clinical isolate	Pseudomonas aeruginosa	-		-		-		-
12/0965	Clinical isolate	Pseudomonas putida	-		-		-		-
56920121019008	Clinical isolate	Pseudomonas putida	-		-		33.87		-
56920121019008	Clinical isolate	Acinetobacter lwofii	-		-		-		-
NCTC 10449	Reference strain	Streptococcus mutans	-		-		-		-
ATCC 49620	Reference strain	Streptococcus pneumoniae	-		-		-		-
12/0083	Clinical isolate	Streptococcus anginosus	-		-		-		-
12/0099	Clinical isolate	Staphylococcus aureus	-		-		-		-
12/0100	Clinical isolate	Staphylococcus aureus	-		-		-		-
12/0263	Clinical isolate	Stenotrophomonas maltophilia	38.67	-	-	-	-	-	-	-
12/0319	Clinical isolate	Streptococcus bovis	-		-		-		-
12/0435	Clinical isolate	Streptococcus anginosus	-		-		-		-
12/0484	Clinical isolate	Streptococcus pneumoniae	-		-		-		-
12/0652	Clinical isolate	Neisseria meningitidis	-		-		-		-
12/0660	Clinical isolate	Enterobacter aerogenes	-	-	39.19	-	-	-	-	-
12/0666	Clinical isolate	Enterobacter aerogenes	-		-		-		-
12/0703	Clinical isolate	Klebsiella pneumoniae	-		-		-		-
12/0763	Clinical isolate	Streptococcus mitis	-		-		-		-
12/0840	Clinical isolate	Streptococcus dysgalactiae	-		-		-		-
11/2006	Clinical isolate	Moraxella catarrhalis	-		-		-		-
QCMD 11-02	QCMD 2011	B. bronchiseptica	40		-		-		-
QCMD 11-04	QCMD 2011	B. bronchiseptica	-		-		-		-
EUpert 12-07	EUpert LABNET extracted DNA	B. bronchiseptica	-		24.96		-		-
QCMD 11-06	QCMD 2011	B. holmesii	35.28		-		39.12		-
EUpert 12-04	EUpert LABNET extracted DNA	B. holmesii	24.87		34.54		31.51		-
QCMD 11-11	QCMD 2011	B. hinzii	-		-		-		-
QCMD 11-08	QCMD 2011	H. influenzae	-		-		-		-
EUpert 12-09	EUpert LABNET extracted DNA	H. influenzae	-		-		-		-

## Sheet: Analyical sensitivity
B. pertussis: ATCC9797 (reference strain) - IS481								B. parapertussis: ATCC15311 (reference strain) - IS1001								B. holmesii: LMG15945 (reference strain) - IS481
Theoretical concentration (CFU/ml)	1500	150	100	50	25	12		Theoretical concentration (CFU/ml)	1500	300	150	100	50	25		Theoretical concentration (CFU/ml)	1500	150	100	50	25	12
	34.67	38.22	38.27	40	-	-			36.62	40	39.49	40	-	40			34.73	37.33	40	40	40	40
	34.71	39.43	40	-	37.93	40			37.43	38.22	40	-	-	-			34.75	37.83	-	40	-	-
	36.24	37.27	37.95	40	-	-			38.15	38.46	39	39.42	-	40			35.36	40	37.44	-	-	40
	37.03	40	38.81	40	40	-			38.42	38.27	40	40	40	-			34.88	37.76	37.77	38.93	40	40
	35.1	40	37.09	36.83	40	-			37.46	40	-	40	-	-			35.12	36.96	39.61	40	38.89	-
	35.11	37.2	38.54	40	39.21	-			39.32	38.28	40	-	-	40			35.53	37.2	38.43	40	-	-
	34.77	38.29	37.06	40	40	-			39.3	38.16	-	38.14	40	-			35.58	37.48	40	-	-	40
	35.19	37.23	37.74	37.93	-	36.93			37.34	40	-	37.71	40	-			35.98	38.75	36.76	-	-	-
	35.25	40	37.81	-	-	39.16			37.03	39.5	40	40	40	-			34.88	-	38.49	37.05	-	-
	35.91	38.46	-	-	-	-			37.45	40	-	40	40	-			35.02	38.42	38.87	39.2	39.04	38.25
	34.89	40							36.21		40						35.45	40
	35.65	-							40		40						36.25	37.81
N tested	12	12	10	10	10	10		N tested	12	10	12	10	10	10		N tested	12	12	10	10	10	10
N detected	12	11	9	7	5	3		N detected	12	10	8	8	5	3		N detected	12	11	9	7	4	5
Average Cp	35.3767	38.7364	38.1411	39.2514	39.428	38.6967		Average Cp	37.8942	39.089	39.8113	39.4087	40	40		Average Cp	35.2942	38.14	38.5967	39.3114	39.4825	39.65
Median Cp	35.15	38.46	37.95	40	40	39.16		Median Cp	37.455	38.98	40	40	40	40		Median Cp	35.24	37.81	38.49	40	39.52	40
B. pertussis: ATCC9797 (reference strain) - IS1002								B. parapertussis: ATCC15311 (reference strain) - IS1002								B. holmesii: LMG15945 (reference strain) - recA
Theoretical concentration (CFU/ml)	150000	15000	1500	150				Theoretical concentration (CFU/ml)	150000	15000	1500	300	150			Theoretical concentration (CFU/ml)	150000	15000	1500	150	100
	34.69	36.2	40	-					35.22	35.86	39.93	38.59	-				32.25	35.83	38.55	40	-
	33.5	36.27	40	-					33.45	36.14	40	39.18	-				32.32	35.89	40	-	-
	35.07	37.62	-	-					36.64	37.7	40	40	-				31.48	36.35	40	-	-
	34.41	36.61	40	-					33.32	35.96	39.36	40	40				31.99	34.99	40	40	40
	34.21	36.4	39.5	-					33.02	35.97	39.58	38.21	-				32.22	36.27	-	40	-
	37.31	36.55	-	-					36.11	37.75	40	-	-				31.61	37.42	40	-	-
	37.26	37.7	-	-					37.99	36.55	40	-	40				32.25	35.59	-	-	-
	34.41	37.14	40	-					34.53	37.09	38.14	-	-				31.41	36.02	38.91	-	-
	34.87	35.59	38.56	-					33.75	36.24	38.34	40					32.74		-	-	40
	34.49	37.41	38.13	-					37.22	37.08	-	-					30.36		40	-	-
																	32.01		40	-
N tested	10	10	10	10				N tested	10	10	10	10	8			N tested	11	8	11	11	10
N detected	10	10	7	0				N detected	10	10	9	6	2			N detected	11	8	8	3	2
Average Cp	35.022	36.749	39.4557	#DIV/0!				Average Cp	35.125	36.634	39.4833	39.33	40			Average Cp	31.8764	36.045	39.6825	40	40
Median Cp	34.59	36.58	40	#NUM!				Median Cp	34.875	36.395	39.93	39.59	40			Median Cp	32.01	35.955	40	40	40

## Sheet: Precision
B. pertussis: ATCC9797 (reference strain) - IS481								B. parapertussis: ATCC15311 (reference strain) - IS1001								B. holmesii: LMG15945 (reference strain) - IS481
	Theoretical concentration (CFU/ml)								Theoretical concentration (CFU/ml)								Theoretical concentration (CFU/ml)
Run	150000		1500		150			Run	150000		15000		1500			Run	150000		1500		150
2012-04-11			34.67	34.71	38.22	39.43		2012-04-11			33.36	33.23	36.62	37.43		2012-04-16	27.81	27.69	34.73	34.75	37.83	37.23
2012-04-18	28.87	30.66	36.24	37.03	37.27	40		2012-04-18	32.55	31.1	33.91	34.14	38.15	38.42		2012-04-18	27.64	27.21	35.36	34.88	37.76	40
2012-05-10	29.23	29.32	35.1	35.11	40	37.2		2012-04-25	32.15	30.41	35.39	35.33	37.46	39.32		2012-05-07	27.41	27.4	35.12	35.53	36.96	37.2
2012-05-14	27.05	31	34.77	35.19	37.23	38.29		2012-04-27	30.85	30.89	34.92	34.94	39.3	37.34		2012-06-01	27.3	28.03	35.58	35.98	37.48	38.75
2012-06-04	28.84	32.02	35.25	35.91	40	38.46		2012-05-02	31.7	34.66	32.89	34.56	37.03	37.45		2012-06-05	26.63	28.34	34.88	35.02	-	38.42
2012-06-06	27.89	33.75	34.89	35.65	40	-		2012-05-31	31.5	31.91	33.83	35	36.21	40		2012-06-06	27	28.96	35.45	36.25	40	37.81
B. pertussis: ATCC9797 (reference strain) - IS1002								B. parapertussis: ATCC15311 (reference strain) - IS1002								B. holmesii: LMG15945 (reference strain) - recA
	Theoretical concentration (CFU/ml)								Theoretical concentration (CFU/ml)								Theoretical concentration (CFU/ml)
Run	150000		15000					Run	150000		15000					Run	150000		15000		1500		150
2012-07-24	34.69	33.5	36.2	36.27				2012-07-24	35.22	33.45	35.86	36.14				2012-05-04	32.32	31.48			40	40	-	-
2012-07-31	35.07	34.41	37.62	36.61				2012-07-31	36.64	33.32	37.7	35.96				2012-05-07	31.99	32.22	35.83	35.89	40	-	40	40
2012-08-01	34.21	37.31	36.4	36.55				2012-08-01	33.02	36.11	35.97	37.75				2012-06-01	31.61	32.25	36.35	34.99	40	-	-	-
2012-08-03	37.26	34.41	37.7	37.14				2012-08-03	37.99	34.53	36.55	37.09				2012-06-05	31.41	32.74	36.27	37.42	38.91	-	-	-
2012-08-07	34.87	34.49	35.59	37.41				2012-08-07	33.75	37.22	36.24	37.08				2012-06-06	30.36	32.01	35.59	36.02	40	40	-	-
