# Supplementary material for: Improving specificity of Bordetella pertussis detection using a four target real-time PCR
Source: PLoS One. 2017 Apr 12;12(4):e0175587. doi: 10.1371/journal.pone.0175587 (PMC5389834; doi:10.1371/journal.pone.0175587)
Supplement: S2 Table — (XLSX) [file pone.0175587.s002.xlsx]

## Sheet: Clinical data
Collection date	Result PCR	Result culture	Sample number	IS481 (Cp)		IS1001 (Cp)		recA (Cp)		IS1002 (Cp)		Comments
2015-12-31 12:01:00	Negative	Not performed	57420160106004
2015-12-31 12:01:00	Negative	Not performed	57420160105005
2015-12-30 22:11:00	Negative	Not performed	57420151231016
2015-12-30 21:40:00	Negative	Not performed	57420151231015
2015-12-30 15:02:00	Negative	Not performed	57420151231012
2015-12-30 12:01:00	Negative	Not performed	57420160106006
2015-12-30 12:01:00	Negative	Not performed	57420160104021
2015-12-30 12:01:00	Negative	Not performed	57420160104019
2015-12-30 12:01:00	Negative	Not performed	57420160104017
2015-12-30 12:01:00	Negative	Not performed	57420160104016
2015-12-30 12:01:00	Negative	Not performed	57420160104015
2015-12-30 12:01:00	Negative	Not performed	57420160104014
2015-12-30 12:01:00	Negative	Not performed	57420160104010
2015-12-30 12:01:00	Negative	Not performed	57420151231011
2015-12-30 10:00:00	Negative	Not performed	57420151231001
2015-12-29 12:01:00	Negative	Not performed	57420160104020
2015-12-29 12:01:00	Negative	Not performed	57420160104018
2015-12-29 12:01:00	Negative	Not performed	57420160104013
2015-12-29 12:01:00	Negative	Not performed	57420160104012
2015-12-29 12:01:00	Negative	Not performed	57420160104011
2015-12-29 12:01:00	Negative	Not performed	57420160104009
2015-12-29 12:01:00	Negative	Not performed	57420160104008
2015-12-29 12:01:00	Negative	Not performed	57420160104007
2015-12-29 12:01:00	Negative	Not performed	57420160104006
2015-12-29 12:01:00	B. pertussis	B. pertussis	57420160104004	18.12		-		-		23.13
2015-12-29 12:01:00	Negative	Not performed	57420151231013
2015-12-29 12:01:00	Negative	Not performed	57420151231010
2015-12-29 12:01:00	Negative	Not performed	57420151231009
2015-12-29 12:01:00	B. parapertussis	Negative	57420151231005	-		37.23		-		38.13
2015-12-29 12:01:00	Negative	Not performed	57420151231002
2015-12-29 12:01:00	Negative	Not performed	57420151230018
2015-12-29 12:01:00	Negative	Not performed	57420151230014
2015-12-29 12:01:00	Negative	Not performed	57420151230010
2015-12-29 12:01:00	Negative	Not performed	57420151230009
2015-12-29 12:01:00	Negative	Not performed	57420151230003
2015-12-29 11:49:00	Negative	Not performed	57420151230005
2015-12-29 09:58:00	Negative	Not performed	57420151230004
2015-12-28 12:01:00	Negative	Not performed	57420160105002
2015-12-28 12:01:00	Negative	Not performed	57420160104022
2015-12-28 12:01:00	Negative	Not performed	57420151231014
2015-12-28 12:01:00	Negative	Not performed	57420151231004
2015-12-28 12:01:00	Negative	Not performed	57420151231003
2015-12-28 12:01:00	Negative	Not performed	57420151230017
2015-12-28 12:01:00	Negative	Not performed	57420151230015
2015-12-28 12:01:00	Negative	Not performed	57420151230011
2015-12-28 12:01:00	Negative	Not performed	57420151230007
2015-12-27 12:01:00	Negative	Not performed	57420151230016
2015-12-27 12:01:00	Negative	Not performed	57420151230012
2015-12-27 12:01:00	Negative	Not performed	57420151229007
2015-12-26 12:01:00	Negative	Not performed	57420151231006
2015-12-26 12:01:00	Negative	Not performed	57420151230019
2015-12-26 12:01:00	Negative	Not performed	57420151230013
2015-12-26 12:01:00	Negative	Not performed	57420151230002
2015-12-26 12:01:00	Negative	Not performed	57420151229006
2015-12-25 16:04:00	Negative	Not performed	57420151228012
2015-12-25 12:01:00	Negative	Not performed	57420160104005
2015-12-24 12:01:00	Negative	Not performed	57420160104003
2015-12-24 12:01:00	Negative	Not performed	57420160104002
2015-12-24 12:01:00	Negative	Not performed	57420151229005
2015-12-24 12:01:00	Bordetella spp. (probably B. parapertussis)	Negative	57420151229004	-	-	38.39	39.32	34.23	34.22	-	-
2015-12-24 12:01:00	Negative	Not performed	57420151229003
2015-12-24 12:01:00	Negative	Not performed	57420151229002
2015-12-24 12:01:00	Negative	Not performed	57420151228011
2015-12-24 12:01:00	Negative	Not performed	57420151228005
2015-12-23 15:52:00	Negative	Not performed	57420151224025
2015-12-23 12:01:00	Negative	Not performed	57420160106002
2015-12-23 12:01:00	Negative	Not performed	57420151231008
2015-12-23 12:01:00	Negative	Not performed	57420151230008
2015-12-23 12:01:00	Negative	Not performed	57420151228010
2015-12-23 12:01:00	Negative	Not performed	57420151228008
2015-12-23 12:01:00	Negative	Not performed	57420151228007
2015-12-23 12:01:00	Negative	Not performed	57420151228004
2015-12-23 12:01:00	Negative	Not performed	57420151228003
2015-12-23 12:01:00	Negative	Not performed	57420151228002
2015-12-23 12:01:00	Negative	Not performed	57420151224024
2015-12-23 12:01:00	Negative	Not performed	57420151224021
2015-12-23 12:01:00	Negative	Not performed	57420151224013
2015-12-23 11:05:00	Negative	Not performed	57420151228009
2015-12-23 11:01:00	Negative	Not performed	57420151224001
2015-12-22 12:01:00	Negative	Not performed	57420151231007
2015-12-22 12:01:00	Negative	Not performed	57420151230006
2015-12-22 12:01:00	Negative	Not performed	57420151224023
2015-12-22 12:01:00	Negative	Not performed	57420151224015
2015-12-22 12:01:00	Negative	Not performed	57420151224012
2015-12-22 12:01:00	Negative	Not performed	57420151224011
2015-12-22 12:01:00	Negative	Not performed	57420151224010
2015-12-22 12:01:00	Negative	Not performed	57420151224009
2015-12-22 12:01:00	Negative	Not performed	57420151224006
2015-12-22 12:01:00	Bordetella spp. (probably B. parapertussis)	Negative	57420151223008	-	-	30.99	31.12	-	-	-	-
2015-12-22 12:01:00	Negative	Not performed	57420151223006
2015-12-22 12:01:00	Negative	Not performed	57420151223003
2015-12-22 04:52:00	Negative	Not performed	57420151222022
2015-12-22 01:13:00	Negative	Not performed	57420151222021
2015-12-21 16:01:00	Negative	Not performed	57420151222018
2015-12-21 12:01:00	Negative	Not performed	57420151230001
2015-12-21 12:01:00	Negative	Not performed	57420151229001
2015-12-21 12:01:00	Negative	Not performed	57420151228001
2015-12-21 12:01:00	Negative	Not performed	57420151224022
2015-12-21 12:01:00	Negative	Not performed	57420151224019
2015-12-21 12:01:00	Negative	Not performed	57420151224018
2015-12-21 12:01:00	Negative	Not performed	57420151224014
2015-12-21 12:01:00	B. pertussis	B. pertussis	57420151224004	25.82		-		-		30.86
2015-12-21 12:01:00	Negative	Not performed	57420151223013
2015-12-21 12:01:00	Negative	Not performed	57420151223010
2015-12-21 12:01:00	Negative	Not performed	57420151223007
2015-12-21 12:01:00	Negative	Not performed	57420151223004
2015-12-21 12:01:00	Negative	Not performed	57420151222006
2015-12-21 12:01:00	Negative	Not performed	57420151222003
2015-12-20 14:17:00	Negative	Not performed	57420151221012
2015-12-20 12:01:00	Negative	Not performed	57420151224008
2015-12-20 12:01:00	Negative	Not performed	57420151222011
2015-12-20 12:01:00	Negative	Not performed	57420151222008
2015-12-19 12:01:00	Negative	Not performed	57420151224016
2015-12-19 12:01:00	Negative	Not performed	57420151224007
2015-12-19 12:01:00	Negative	Not performed	57420151224005
2015-12-19 12:01:00	Negative	Not performed	57420151224003
2015-12-19 12:01:00	Negative	Not performed	57420151223012
2015-12-19 12:01:00	Negative	Not performed	57420151223009
2015-12-19 12:01:00	Undetermined	Negative	57420151222020	-	-	37.17	-	-	-	-	-
2015-12-19 12:01:00	Negative	Not performed	57420151222009
2015-12-18 12:01:00	Negative	Not performed	57420151224017
2015-12-18 12:01:00	Negative	Not performed	57420151224002
2015-12-18 12:01:00	Negative	Not performed	57420151223011
2015-12-18 12:01:00	Negative	Not performed	57420151223002
2015-12-18 12:01:00	Negative	Not performed	57420151223001
2015-12-18 12:01:00	Negative	Not performed	57420151222017
2015-12-18 12:01:00	Negative	Not performed	57420151222012
2015-12-18 12:01:00	Negative	Not performed	57420151222010
2015-12-18 12:01:00	B. pertussis	Negative	57420151222007	34.74		-		-		40
2015-12-18 12:01:00	Negative	Not performed	57420151222004
2015-12-18 12:01:00	Bordetella spp. (probably B. pertussis)	Negative	57420151222001	37.07	36.24	-	-	-	-	-	-
2015-12-18 12:01:00	Negative	Not performed	57420151221007
2015-12-17 12:01:00	Negative	Not performed	57420151228006
2015-12-17 12:01:00	Negative	Not performed	57420151224020
2015-12-17 12:01:00	Negative	Not performed	57420151221011
2015-12-17 12:01:00	Negative	Not performed	57420151221010
2015-12-17 12:01:00	Negative	Not performed	57420151221009	38.58		-		-		-
2015-12-17 12:01:00	Negative	Not performed	57420151221008
2015-12-17 12:01:00	Negative	Not performed	57420151221006
2015-12-17 12:01:00	Negative	Not performed	57420151221005
2015-12-17 12:01:00	Negative	Not performed	57420151218016
2015-12-17 12:01:00	Undetermined	Not performed	57420151218014	35.77	-	-	-	-	-	-	-
2015-12-17 12:01:00	Negative	Not performed	57420151218007
2015-12-16 15:33:00	Negative	Not performed	57420151217017
2015-12-16 12:41:00	Negative	Not performed	57420151217013
2015-12-16 12:01:00	Negative	Not performed	57420151222019
2015-12-16 12:01:00	Negative	Not performed	57420151222016	40		-		-		-
2015-12-16 12:01:00	Negative	Not performed	57420151222014
2015-12-16 12:01:00	Negative	Not performed	57420151222005
2015-12-16 12:01:00	Negative	Not performed	57420151222002
2015-12-16 12:01:00	Negative	Not performed	57420151221004
2015-12-16 12:01:00	Negative	Not performed	57420151218015
2015-12-16 12:01:00	Undetermined	Negative	57420151218011	38.3	-	-	-	-	-	-	-
2015-12-16 12:01:00	Negative	Not performed	57420151218010
2015-12-16 12:01:00	Negative	Not performed	57420151218008
2015-12-16 12:01:00	Negative	Not performed	57420151218005
2015-12-15 12:01:00	Negative	Not performed	57420151222015
2015-12-15 12:01:00	Negative	Not performed	57420151222013
2015-12-15 12:01:00	Negative	Not performed	57420151221003
2015-12-15 12:01:00	Negative	Not performed	57420151221002
2015-12-15 12:01:00	Negative	Not performed	57420151218013
2015-12-15 12:01:00	Negative	Not performed	57420151218012
2015-12-15 12:01:00	Negative	Not performed	57420151218009
2015-12-15 12:01:00	Negative	Not performed	57420151218002
2015-12-15 12:01:00	Negative	Not performed	57420151217018
2015-12-15 12:01:00	Negative	Not performed	57420151217016
2015-12-15 12:01:00	Negative	Not performed	57420151217015
2015-12-15 12:01:00	Negative	Not performed	57420151217014
2015-12-15 12:01:00	Negative	Not performed	57420151217012
2015-12-15 12:01:00	Negative	Not performed	57420151217006
2015-12-15 12:01:00	Negative	Not performed	57420151217003
2015-12-15 12:01:00	Negative	Not performed	57420151216024
2015-12-15 12:01:00	Negative	Not performed	57420151216023
2015-12-15 10:43:00	Negative	Not performed	57420151216001
2015-12-15 09:49:00	Negative	Not performed	57420151216008
2015-12-14 12:01:00	Negative	Not performed	57420151221001
2015-12-14 12:01:00	Negative	Not performed	57420151218004
2015-12-14 12:01:00	Negative	Not performed	57420151218003
2015-12-14 12:01:00	Negative	Not performed	57420151218001
2015-12-14 12:01:00	Negative	Not performed	57420151217011
2015-12-14 12:01:00	Negative	Not performed	57420151217007
2015-12-14 12:01:00	Negative	Not performed	57420151217005
2015-12-14 12:01:00	Negative	Not performed	57420151217001
2015-12-14 12:01:00	Negative	Not performed	57420151216021
2015-12-14 12:01:00	Negative	Not performed	57420151216017
2015-12-14 12:01:00	Negative	Not performed	57420151216012
2015-12-14 12:01:00	Negative	Not performed	57420151216005
2015-12-14 12:01:00	Negative	Not performed	57420151216004
2015-12-14 12:01:00	Negative	Not performed	57420151216003
2015-12-13 21:54:00	Negative	Not performed	57420151214020	40		-		-		40
2015-12-13 12:01:00	Negative	Not performed	57420151216019
2015-12-13 12:01:00	Negative	Not performed	57420151216018
2015-12-13 12:01:00	Negative	Not performed	57420151216016
2015-12-13 12:01:00	Negative	Not performed	57420151216014
2015-12-13 12:01:00	Negative	Not performed	57420151216013
2015-12-13 12:01:00	Negative	Not performed	57420151216011
2015-12-13 12:01:00	Negative	Not performed	57420151216009
2015-12-13 12:01:00	Negative	Not performed	57420151215013
2015-12-13 12:01:00	Negative	Not performed	57420151215010
2015-12-13 12:01:00	Negative	Not performed	57420151215009
2015-12-13 11:40:00	Negative	Not performed	57420151214019
2015-12-12 18:40:00	Negative	Not performed	57420151214018
2015-12-12 12:30:00	Negative	Not performed	57420151214017
2015-12-12 12:01:00	Negative	Not performed	57420151216010
2015-12-12 12:01:00	Negative	Not performed	57420151216006
2015-12-11 12:01:00	Negative	Not performed	57420151217010
2015-12-11 12:01:00	Negative	Not performed	57420151217009
2015-12-11 12:01:00	Negative	Not performed	57420151217008
2015-12-11 12:01:00	Negative	Not performed	57420151217004
2015-12-11 12:01:00	Negative	Not performed	57420151217002
2015-12-11 12:01:00	Negative	Not performed	57420151216022
2015-12-11 12:01:00	Negative	Not performed	57420151216020
2015-12-11 12:01:00	Negative	Not performed	57420151216015
2015-12-11 12:01:00	Negative	Not performed	57420151216002
2015-12-11 12:01:00	Negative	Not performed	57420151215012
2015-12-11 12:01:00	Negative	Not performed	57420151215011
2015-12-11 12:01:00	Negative	Not performed	57420151215008
2015-12-11 12:01:00	B. pertussis	B. pertussis	57420151215004	15.3		-		-		20.44
2015-12-11 12:01:00	Negative	Not performed	57420151215002	40		-		-		-
2015-12-11 12:01:00	Negative	Not performed	57420151215001
2015-12-11 12:01:00	Negative	Not performed	57420151214016
2015-12-10 20:48:00	Negative	Not performed	57420151211029
2015-12-10 12:01:00	Negative	Not performed	57420151216007
2015-12-10 12:01:00	Negative	Not performed	57420151215006
2015-12-10 12:01:00	Negative	Not performed	57420151215003
2015-12-10 12:01:00	Negative	Not performed	57420151214015	-		40		-		-
2015-12-10 12:01:00	Negative	Not performed	57420151214012
2015-12-10 12:01:00	Negative	Not performed	57420151214008
2015-12-10 12:01:00	Negative	Not performed	57420151211025
2015-12-10 12:01:00	Negative	Not performed	57420151211024
2015-12-10 12:01:00	Negative	Not performed	57420151211022
2015-12-09 12:01:00	Negative	Not performed	57420151215007	-		40		-		-
2015-12-09 12:01:00	Negative	Not performed	57420151215005
2015-12-09 12:01:00	B. pertussis	Negative	57420151214013	33.74		-		-		40
2015-12-09 12:01:00	Negative	Not performed	57420151214011
2015-12-09 12:01:00	Negative	Not performed	57420151214010
2015-12-09 12:01:00	Negative	Not performed	57420151214009
2015-12-09 12:01:00	Negative	Not performed	57420151214007
2015-12-09 12:01:00	Negative	Not performed	57420151214005
2015-12-09 12:01:00	Negative	Not performed	57420151214004
2015-12-09 12:01:00	Negative	Not performed	57420151214003
2015-12-09 12:01:00	Negative	Not performed	57420151211020
2015-12-09 12:01:00	Negative	Not performed	57420151211019
2015-12-09 12:01:00	Negative	Not performed	57420151211018
2015-12-09 12:01:00	Negative	Not performed	57420151211017
2015-12-09 12:01:00	Negative	Not performed	57420151211014
2015-12-09 12:01:00	Negative	Not performed	57420151211012
2015-12-09 12:01:00	Negative	Not performed	57420151211011
2015-12-09 12:01:00	Negative	Not performed	57420151211009
2015-12-09 12:01:00	Negative	Not performed	57420151211006
2015-12-09 12:01:00	Negative	Not performed	57420151211005
2015-12-09 12:01:00	Negative	Not performed	57420151211004
2015-12-09 12:01:00	Negative	Not performed	57420151211003
2015-12-09 12:01:00	Negative	Not performed	57420151210010
2015-12-09 11:13:00	Negative	Not performed	57420151210001
2015-12-08 12:01:00	Bordetella spp. (probably B. pertussis)	Negative	57420151214014	35.47	35.74	-	-	-	-	-	-
2015-12-08 12:01:00	Negative	Not performed	57420151214002
2015-12-08 12:01:00	Negative	Not performed	57420151211028
2015-12-08 12:01:00	Bordetella spp. (probably B. parapertussis)	Negative	57420151211027	-	-	36.17	37.22	-	-	-	-
2015-12-08 12:01:00	Negative	Not performed	57420151211021
2015-12-08 12:01:00	Negative	Not performed	57420151211016
2015-12-08 12:01:00	Negative	Not performed	57420151211015
2015-12-08 12:01:00	B. pertussis	Negative	57420151211013	32.47		-		-		37.67
2015-12-08 12:01:00	Negative	Not performed	57420151211007
2015-12-08 12:01:00	Negative	Not performed	57420151210014
2015-12-08 12:01:00	Negative	Not performed	57420151210013
2015-12-08 12:01:00	Negative	Not performed	57420151210012
2015-12-08 12:01:00	Negative	Not performed	57420151210011
2015-12-08 12:01:00	Negative	Not performed	57420151210007
2015-12-08 12:01:00	B. pertussis	Negative	57420151210006	34.4		-		-		40
2015-12-08 12:01:00	Negative	Not performed	57420151210005
2015-12-08 12:01:00	Negative	Not performed	57420151210004
2015-12-08 12:01:00	Negative	Not performed	57420151210003
2015-12-08 12:01:00	Negative	Not performed	57420151210002
2015-12-08 09:47:00	Negative	Not performed	57420151209002
2015-12-08 09:00:00	Negative	Not performed	57420151209001
2015-12-07 21:20:00	Negative	Not performed	57420151208014
2015-12-07 12:01:00	Negative	Not performed	57420151214006
2015-12-07 12:01:00	Negative	Not performed	57420151211026
2015-12-07 12:01:00	Negative	Not performed	57420151211002
2015-12-07 12:01:00	Negative	Not performed	57420151211001
2015-12-07 12:01:00	Negative	Not performed	57420151209012
2015-12-07 12:01:00	Negative	Not performed	57420151209009
2015-12-07 12:01:00	Bordetella spp. (probably B. parapertussis)	Negative	57420151209007	-	-	39.58	38.86	-	-	-	-
2015-12-07 12:01:00	Negative	Not performed	57420151209006
2015-12-07 12:01:00	Negative	Not performed	57420151209003
2015-12-07 12:00:00	Negative	Not performed	57420151208007
2015-12-06 12:01:00	Negative	Not performed	57420151208006
2015-12-06 07:51:00	Negative	Not performed	57420151207015
2015-12-05 12:01:00	Negative	Not performed	57420151214001
2015-12-05 12:01:00	B. pertussis	Negative	57420151211008	22.48		-		-		27.9
2015-12-05 12:01:00	Negative	Not performed	57420151209014
2015-12-05 12:01:00	Negative	Not performed	57420151208013
2015-12-05 12:01:00	Undetermined	Negative	57420151208012	37.96	-	-	-	-	-	-	-
2015-12-05 12:01:00	Negative	Not performed	57420151208011
2015-12-05 12:01:00	Negative	Not performed	57420151208010
2015-12-05 12:01:00	Negative	Not performed	57420151208009
2015-12-05 12:01:00	Negative	Not performed	57420151208008
2015-12-04 12:01:00	Negative	Not performed	57420151211023
2015-12-04 12:01:00	Negative	Not performed	57420151210009
2015-12-04 12:01:00	Negative	Not performed	57420151209015	40		-		-		-
2015-12-04 12:01:00	Negative	Not performed	57420151209013
2015-12-04 12:01:00	Negative	Not performed	57420151209004
2015-12-04 12:01:00	Negative	Not performed	57420151208005
2015-12-04 12:01:00	Negative	Not performed	57420151208003
2015-12-04 12:01:00	Negative	Not performed	57420151207012
2015-12-03 23:09:00	Negative	Not performed	57420151207001
2015-12-03 12:01:00	Negative	Not performed	57420151210008
2015-12-03 12:01:00	Negative	Not performed	57420151209011
2015-12-03 12:01:00	Negative	Not performed	57420151209010
2015-12-03 12:01:00	Negative	Not performed	57420151209005
2015-12-03 12:01:00	Negative	Not performed	57420151208004
2015-12-03 12:01:00	Negative	Not performed	57420151208001
2015-12-03 12:01:00	Negative	Not performed	57420151207011
2015-12-03 12:01:00	Negative	Not performed	57420151207010
2015-12-03 12:01:00	Negative	Not performed	57420151207009
2015-12-03 12:01:00	Negative	Not performed	57420151207008
2015-12-03 12:01:00	Negative	Not performed	57420151207007
2015-12-03 12:01:00	Negative	Not performed	57420151207006
2015-12-03 12:01:00	Negative	Not performed	57420151207005
2015-12-03 12:01:00	Negative	Not performed	57420151207004	39		-		-		-
2015-12-03 12:01:00	Negative	Not performed	57420151207003
2015-12-03 12:01:00	Negative	Not performed	57420151204019
2015-12-03 12:01:00	Negative	Not performed	57420151204018
2015-12-03 12:01:00	Negative	Not performed	57420151204016
2015-12-02 12:01:00	Negative	Not performed	57420151211010
2015-12-02 12:01:00	Negative	Not performed	57420151209008
2015-12-02 12:01:00	Negative	Not performed	57420151207013
2015-12-02 12:01:00	Negative	Not performed	57420151207002
2015-12-02 12:01:00	Negative	Not performed	57420151204017
2015-12-02 12:01:00	Negative	Not performed	57420151204011
2015-12-02 12:01:00	Negative	Not performed	57420151204007	-		40		-		-
2015-12-02 12:01:00	Negative	Not performed	57420151203014
2015-12-01 12:44:00	Negative	Not performed	57420151202010
2015-12-01 12:01:00	Negative	Not performed	57420151204015
2015-12-01 12:01:00	Negative	Not performed	57420151204014
2015-12-01 12:01:00	Negative	Not performed	57420151204013
2015-12-01 12:01:00	Negative	Not performed	57420151204012
2015-12-01 12:01:00	Negative	Not performed	57420151204010
2015-12-01 12:01:00	Negative	Not performed	57420151204009
2015-12-01 12:01:00	B. pertussis	B. pertussis	57420151204006	25.57		-		-		30.81
2015-12-01 12:01:00	Negative	Not performed	57420151203018
2015-12-01 12:01:00	Negative	Not performed	57420151203015
2015-12-01 12:01:00	Negative	Not performed	57420151203012
2015-12-01 12:01:00	Negative	Not performed	57420151203011
2015-12-01 12:01:00	Negative	Not performed	57420151203008
2015-12-01 12:01:00	Bordetella spp. (probably B. pertussis)	Negative	57420151203007	37.81	38.44	-	-	-	-	-	-
2015-12-01 12:01:00	Negative	Not performed	57420151203005
2015-12-01 12:01:00	Negative	Not performed	57420151203001
2015-12-01 12:01:00	Negative	Not performed	57420151202014
2015-11-30 12:01:00	Negative	Not performed	57420151207014
2015-11-30 12:01:00	B. pertussis	Negative	57420151204008	30.82		-		-		37.1
2015-11-30 12:01:00	Negative	Not performed	57420151204005
2015-11-30 12:01:00	Negative	Not performed	57420151204004
2015-11-30 12:01:00	Negative	Not performed	57420151204003
2015-11-30 12:01:00	Negative	Not performed	57420151204001
2015-11-30 12:01:00	Undetermined	Negative	57420151203019	37.44	-	-	-	-	-	-	-
2015-11-30 12:01:00	Negative	Not performed	57420151203017
2015-11-30 12:01:00	Negative	Not performed	57420151203013
2015-11-30 12:01:00	Negative	Not performed	57420151203009
2015-11-30 12:01:00	Negative	Not performed	57420151203006
2015-11-30 12:01:00	Negative	Not performed	57420151203004
2015-11-30 12:01:00	Negative	Not performed	57420151203003
2015-11-30 12:01:00	Negative	Not performed	57420151203002
2015-11-30 12:01:00	Negative	Not performed	57420151202016
2015-11-30 12:01:00	Negative	Not performed	57420151202015
2015-11-30 12:01:00	Negative	Not performed	57420151202013
2015-11-30 12:01:00	Negative	Not performed	57420151202012
2015-11-30 12:01:00	Negative	Not performed	57420151202009
2015-11-30 12:01:00	Negative	Not performed	57420151202006
2015-11-29 12:01:00	Negative	Not performed	57420151202008
2015-11-29 12:01:00	Negative	Not performed	57420151202002
2015-11-29 12:01:00	Negative	Not performed	57420151201008
2015-11-29 12:01:00	Negative	Not performed	57420151201002
2015-11-29 00:42:00	Negative	Not performed	57420151130021
2015-11-28 21:27:00	Negative	Not performed	57420151130020
2015-11-28 20:40:00	Negative	Not performed	57420151130019
2015-11-28 17:11:00	Negative	Not performed	57420151130018
2015-11-28 12:01:00	Negative	Not performed	57420151203010
2015-11-28 12:01:00	B. pertussis	Negative	57420151202011	35.48		-		-		40
2015-11-28 12:01:00	Negative	Not performed	57420151202001
2015-11-28 12:01:00	Negative	Not performed	57420151201001
2015-11-28 09:17:00	Negative	Not performed	57420151130017
2015-11-27 12:01:00	Undetermined	Negative	57420151208002	-	-	37.96	-	-	-	-	-
2015-11-27 12:01:00	Negative	Not performed	57420151204002
2015-11-27 12:01:00	Negative	Not performed	57420151202017
2015-11-27 12:01:00	Negative	Not performed	57420151202004
2015-11-27 12:01:00	Negative	Not performed	57420151202003
2015-11-27 12:01:00	Negative	Not performed	57420151201006
2015-11-27 12:01:00	Negative	Not performed	57420151130013
2015-11-27 12:01:00	Negative	Not performed	57420151130007
2015-11-26 12:01:00	Negative	Not performed	57420151202007
2015-11-26 12:01:00	Negative	Not performed	57420151202005
2015-11-26 12:01:00	Negative	Not performed	57420151201013
2015-11-26 12:01:00	Negative	Not performed	57420151201012
2015-11-26 12:01:00	Undetermined	Negative	57420151201011	36.7	-	-	-	-	-	-	-
2015-11-26 12:01:00	Negative	Not performed	57420151201010
2015-11-26 12:01:00	Negative	Not performed	57420151201009
2015-11-26 12:01:00	Negative	Not performed	57420151201007
2015-11-26 12:01:00	Negative	Not performed	57420151201005
2015-11-26 12:01:00	Negative	Not performed	57420151201004
2015-11-26 12:01:00	Negative	Not performed	57420151201003	39.23		-		-		-
2015-11-26 12:01:00	Negative	Not performed	57420151130015
2015-11-26 12:01:00	Negative	Not performed	57420151130014
2015-11-26 12:01:00	Negative	Not performed	57420151130011
2015-11-26 12:01:00	Negative	Not performed	57420151130009
2015-11-26 12:01:00	Negative	Not performed	57420151130008
2015-11-26 12:01:00	Negative	Not performed	57420151130004
2015-11-26 12:01:00	Negative	Not performed	57420151130003
2015-11-26 12:01:00	Negative	Not performed	57420151130002
2015-11-26 12:01:00	Negative	Not performed	57420151130001
2015-11-26 12:01:00	Negative	Not performed	57420151127003
2015-11-26 12:01:00	Negative	Not performed	57420151127002
2015-11-26 12:01:00	Negative	Not performed	57420151127001
2015-11-25 12:01:00	Negative	Not performed	57420151130016
2015-11-25 12:01:00	Negative	Not performed	57420151130012	39.1		-		-		-
2015-11-25 12:01:00	Negative	Not performed	57420151130010
2015-11-25 12:01:00	Negative	Not performed	57420151130006
2015-11-25 12:01:00	Negative	Not performed	57420151130005
2015-11-25 12:01:00	Negative	Not performed	57420151127008
2015-11-25 12:01:00	Negative	Not performed	57420151127005
2015-11-24 12:01:00	Negative	Not performed	57420151127009
2015-11-24 12:01:00	Negative	Not performed	57420151127004
2015-11-24 12:01:00	Bordetella spp. (probably B. parapertussis)	Negative	57420151126009	40	40	39.58	37.72	-	-	-	-
2015-11-24 12:01:00	Bordetella spp. (probably B. pertussis)	Negative	57420151125013	35.85	35.74	-	-	-	-	-	-
2015-11-24 12:01:00	B. pertussis	B. pertussis	57420151125010	15.75		-		-		20.24
2015-11-24 12:00:00	Negative	Not performed	57420151125008
2015-11-24 11:21:00	Negative	Not performed	57420151125012
2015-11-24 10:51:00	Negative	Not performed	57420151125005
2015-11-23 14:30:00	Negative	Not performed	57420151124008
2015-11-23 12:01:00	B. pertussis	Negative	57420151126015	27.72		-		-		32.95
2015-11-23 12:01:00	B. pertussis	B. pertussis	57420151126013	30.33		-		-		34.86
2015-11-23 12:01:00	Negative	Not performed	57420151126012
2015-11-23 12:01:00	Negative	Not performed	57420151126011
2015-11-23 12:01:00	B. pertussis	Kweek overgroeid door commensale flora	57420151126007	34.62		-		-		39.13
2015-11-23 12:01:00	Negative	Not performed	57420151126006
2015-11-23 12:01:00	Negative	Not performed	57420151126004
2015-11-23 12:01:00	B. pertussis	Negative	57420151126003	24.41		-		-		29.36
2015-11-23 12:01:00	Negative	Not performed	57420151126001
2015-11-23 12:01:00	Negative	Not performed	57420151125019
2015-11-23 12:01:00	Negative	Not performed	57420151125015
2015-11-23 12:01:00	Negative	Not performed	57420151125014
2015-11-23 12:01:00	Negative	Not performed	57420151125011
2015-11-23 12:01:00	Negative	Not performed	57420151124015
2015-11-23 12:01:00	Negative	Not performed	57420151124014
2015-11-23 12:01:00	Negative	Not performed	57420151124013
2015-11-23 11:20:00	B. pertussis	B. pertussis	57420151124001	31.41		-		-		35.31
2015-11-22 12:01:00	Negative	Not performed	57420151125017
2015-11-22 12:01:00	Negative	Not performed	57420151125006
2015-11-22 12:01:00	Negative	Not performed	57420151124021
2015-11-22 12:01:00	Negative	Not performed	57420151124020
2015-11-22 12:01:00	Negative	Not performed	57420151124017
2015-11-22 12:01:00	Negative	Not performed	57420151124016
2015-11-22 12:01:00	Negative	Not performed	57420151124006	40		-		-		-
2015-11-21 12:01:00	B. pertussis	Negative	57420151126002	20.34		-		-		26.31
2015-11-21 12:01:00	B. pertussis	B. pertussis	57420151125018	22.39		-		-		26.85
2015-11-21 12:01:00	Negative	Not performed	57420151125001
2015-11-20 12:01:00	Negative	Not performed	57420151127007
2015-11-20 12:01:00	Negative	Not performed	57420151127006
2015-11-20 12:01:00	Negative	Not performed	57420151125016
2015-11-20 12:01:00	Negative	Not performed	57420151125009
2015-11-20 12:01:00	Negative	Not performed	57420151125007
2015-11-20 12:01:00	Negative	Not performed	57420151125004
2015-11-20 12:01:00	Negative	Not performed	57420151125003
2015-11-20 12:01:00	Negative	Not performed	57420151125002
2015-11-20 12:01:00	Negative	Not performed	57420151124028
2015-11-20 12:01:00	Negative	Not performed	57420151124027
2015-11-20 12:01:00	Negative	Not performed	57420151124026
2015-11-20 12:01:00	Negative	Not performed	57420151124025
2015-11-20 12:01:00	B. pertussis	Negative	57420151124023	32.88		40		-		36.56
2015-11-20 12:01:00	Bordetella spp. (probably B. pertussis)	Negative	57420151124022	35.65	35.84	-	-	-	-	-	-
2015-11-20 12:01:00	Negative	Not performed	57420151124019
2015-11-20 12:01:00	Negative	Not performed	57420151124018
2015-11-20 12:01:00	Negative	Not performed	57420151124007
2015-11-20 12:01:00	Negative	Not performed	57420151124004
2015-11-20 12:01:00	Negative	Not performed	57420151124002
2015-11-20 12:01:00	Negative	Not performed	57420151123011
2015-11-20 12:01:00	Negative	Not performed	57420151123008
2015-11-20 12:01:00	Negative	Not performed	57420151123005
2015-11-20 12:01:00	Negative	Not performed	57420151123004
2015-11-20 12:01:00	Negative	Not performed	57420151123002
2015-11-19 12:35:00	Negative	Not performed	57420151120001
2015-11-19 12:01:00	Negative	Not performed	57420151126010
2015-11-19 12:01:00	Negative	Not performed	57420151126008
2015-11-19 12:01:00	Negative	Not performed	57420151124024
2015-11-19 12:01:00	Negative	Not performed	57420151124012
2015-11-19 12:01:00	Negative	Not performed	57420151124011
2015-11-19 12:01:00	Negative	Not performed	57420151124010
2015-11-19 12:01:00	Negative	Not performed	57420151124009
2015-11-19 12:01:00	Negative	Not performed	57420151124005
2015-11-19 12:01:00	Negative	Not performed	57420151123010
2015-11-19 12:01:00	Negative	Not performed	57420151123009
2015-11-19 12:01:00	B. pertussis	Negative	57420151123006	17.2		-		-		22.66
2015-11-19 12:01:00	Negative	Not performed	57420151123001
2015-11-19 12:01:00	Negative	Not performed	57420151120013
2015-11-19 12:01:00	Negative	Not performed	57420151120006
2015-11-19 12:01:00	Negative	Not performed	57420151120004
2015-11-19 12:01:00	Negative	Not performed	57420151120003
2015-11-18 12:01:00	Negative	Not performed	57420151120012
2015-11-18 12:01:00	Negative	Not performed	57420151120011
2015-11-18 12:01:00	Negative	Not performed	57420151120010
2015-11-18 12:01:00	Negative	Not performed	57420151119007
2015-11-18 12:01:00	Negative	Not performed	57420151119005
2015-11-18 12:01:00	Negative	Not performed	57420151119004
2015-11-18 12:01:00	Negative	Not performed	57420151119002
2015-11-17 12:01:00	Negative	Not performed	57420151126005
2015-11-17 12:01:00	B. pertussis	Negative	57420151123007	32.76		-		-		37.19
2015-11-17 12:01:00	Negative	Not performed	57420151120009
2015-11-17 12:01:00	Negative	Not performed	57420151120008
2015-11-17 12:01:00	Negative	Not performed	57420151120007
2015-11-17 12:01:00	Negative	Not performed	57420151120002
2015-11-17 12:01:00	Negative	Not performed	57420151119003
2015-11-17 12:01:00	Negative	Not performed	57420151119001
2015-11-17 11:03:00	Negative	Not performed	57420151118002
2015-11-16 12:01:00	Negative	Not performed	57420151123003
2015-11-16 12:01:00	Negative	Not performed	57420151120014
2015-11-16 12:01:00	Negative	Not performed	57420151119008
2015-11-16 12:01:00	Negative	Not performed	57420151119006
2015-11-16 12:01:00	Negative	Not performed	57420151118027
2015-11-16 12:01:00	Negative	Not performed	57420151118021
2015-11-16 12:01:00	Negative	Not performed	57420151118020
2015-11-16 12:01:00	Negative	Not performed	57420151118018
2015-11-16 12:01:00	Negative	Not performed	57420151118017
2015-11-16 12:01:00	B. parapertussis	Negative	57420151118015	-		32.48		-		34.69
2015-11-16 12:01:00	Negative	Not performed	57420151118014
2015-11-16 12:01:00	B. pertussis	B. pertussis	57420151118011	21.79		-		-		25.91
2015-11-16 12:01:00	Negative	Not performed	57420151118010
2015-11-16 12:01:00	Negative	Not performed	57420151118004
2015-11-16 12:01:00	Negative	Not performed	57420151118003
2015-11-16 12:01:00	Negative	Not performed	57420151117018
2015-11-16 12:01:00	Negative	Not performed	57420151117017
2015-11-16 12:01:00	Negative	Not performed	57420151117011
2015-11-16 04:46:00	Bordetella spp. (probably B. pertussis)	Negative	57420151116016	34.55	35.29	-	-	-	-	-	-
2015-11-15 12:01:00	Negative	Not performed	57420151118028
2015-11-15 12:01:00	Negative	Not performed	57420151118024
2015-11-14 12:01:00	Negative	Not performed	57420151118023
2015-11-14 12:01:00	Negative	Not performed	57420151118009
2015-11-14 12:01:00	Negative	Not performed	57420151117020
2015-11-14 12:01:00	Negative	Not performed	57420151117019
2015-11-14 12:01:00	Bordetella spp. (probably B. pertussis)	Negative	57420151117015	36.15	35.45	-	38.12	-	-	39.17	-
2015-11-14 12:01:00	Negative	Not performed	57420151117005
2015-11-14 12:01:00	Negative	Not performed	57420151116015
2015-11-13 16:09:00	Negative	Not performed	57420151116013
2015-11-13 12:01:00	Negative	Not performed	57420151118026
2015-11-13 12:01:00	Negative	Not performed	57420151118022
2015-11-13 12:01:00	Negative	Not performed	57420151118019
2015-11-13 12:01:00	Negative	Not performed	57420151118016
2015-11-13 12:01:00	Negative	Not performed	57420151118013
2015-11-13 12:01:00	Negative	Not performed	57420151118008
2015-11-13 12:01:00	Negative	Not performed	57420151118006
2015-11-13 12:01:00	Negative	Not performed	57420151118001
2015-11-13 12:01:00	Negative	Not performed	57420151117022
2015-11-13 12:01:00	Negative	Not performed	57420151117016
2015-11-13 12:01:00	Negative	Not performed	57420151117014
2015-11-13 12:01:00	Negative	Not performed	57420151117013
2015-11-13 12:01:00	Negative	Not performed	57420151117012
2015-11-13 12:01:00	Negative	Not performed	57420151117008
2015-11-13 12:01:00	Negative	Not performed	57420151117004
2015-11-13 12:01:00	Negative	Not performed	57420151117003
2015-11-13 12:01:00	Negative	Not performed	57420151116014
2015-11-13 12:01:00	Negative	Not performed	57420151116012
2015-11-13 12:01:00	Negative	Not performed	57420151116011
2015-11-13 12:01:00	Negative	Not performed	57420151116007
2015-11-13 12:01:00	Negative	Not performed	57420151116004
2015-11-12 13:38:00	Negative	Not performed	57420151113006
2015-11-12 12:01:00	B. holmesii	Negative	57420151118025	33.37		-		35.67		-
2015-11-12 12:01:00	Negative	Not performed	57420151118007
2015-11-12 12:01:00	Negative	Not performed	57420151118005
2015-11-12 12:01:00	B. pertussis	B. pertussis	57420151117021	12.55		-		-		18.26
2015-11-12 12:01:00	Negative	Not performed	57420151117009
2015-11-12 12:01:00	Negative	Not performed	57420151117007
2015-11-12 12:01:00	Negative	Not performed	57420151117006
2015-11-12 12:01:00	Negative	Not performed	57420151117002
2015-11-12 12:01:00	Negative	Not performed	57420151117001
2015-11-12 12:01:00	Negative	Not performed	57420151116010
2015-11-12 12:01:00	Negative	Not performed	57420151116009
2015-11-12 12:01:00	Negative	Not performed	57420151116001
2015-11-12 12:01:00	Negative	Not performed	57420151113023
2015-11-11 12:01:00	B. pertussis	B. pertussis	57420151113020	12.59		-		-		17.71
2015-11-10 19:32:00	Negative	Not performed	57420151112018
2015-11-10 12:01:00	B. pertussis	Kweek overgroeid door commensale flora	57420151117010	31.31		-		-		36.75
2015-11-10 12:01:00	Negative	Not performed	57420151116008
2015-11-10 12:01:00	Negative	Not performed	57420151116006
2015-11-10 12:01:00	Negative	Not performed	57420151116005
2015-11-10 12:01:00	Negative	Not performed	57420151116003
2015-11-10 12:01:00	Negative	Not performed	57420151113027
2015-11-10 12:01:00	Negative	Not performed	57420151113022
2015-11-10 12:01:00	Negative	Not performed	57420151113019
2015-11-10 12:01:00	Negative	Not performed	57420151113018
2015-11-10 12:01:00	B. pertussis	B. pertussis	57420151113013	14.83		-		-		19.33
2015-11-10 12:01:00	Negative	Not performed	57420151113012
2015-11-10 12:01:00	Negative	Not performed	57420151113011
2015-11-10 12:01:00	Negative	Not performed	57420151113009
2015-11-10 12:01:00	Negative	Not performed	57420151113008
2015-11-09 19:30:00	Negative	Not performed	57420151110024
2015-11-09 17:40:00	Negative	Not performed	57420151110022
2015-11-09 12:01:00	Negative	Not performed	57420151116002
2015-11-09 12:01:00	Negative	Not performed	57420151113028	39.39		-		-		-
2015-11-09 12:01:00	Negative	Not performed	57420151113026
2015-11-09 12:01:00	Negative	Not performed	57420151113025	40		-		-		-
2015-11-09 12:01:00	Negative	Not performed	57420151113024
2015-11-09 12:01:00	Negative	Not performed	57420151113015
2015-11-09 12:01:00	Negative	Not performed	57420151113005
2015-11-09 12:01:00	Negative	Not performed	57420151113004
2015-11-09 12:01:00	Negative	Not performed	57420151113003
2015-11-09 12:01:00	Negative	Not performed	57420151113002
2015-11-09 12:01:00	Negative	Not performed	57420151113001
2015-11-09 12:01:00	Negative	Not performed	57420151112016
2015-11-09 12:01:00	Negative	Not performed	57420151112015
2015-11-09 12:01:00	Negative	Not performed	57420151112013
2015-11-09 12:01:00	Negative	Not performed	57420151112012
2015-11-09 12:01:00	Negative	Not performed	57420151112009
2015-11-09 12:01:00	Negative	Not performed	57420151112004
2015-11-09 12:01:00	Negative	Not performed	57420151112003
2015-11-09 12:01:00	Negative	Not performed	57420151110011
2015-11-09 12:00:00	Negative	Not performed	57420151110023
2015-11-08 15:45:00	Negative	Not performed	57420151109011
2015-11-08 12:01:00	Negative	Not performed	57420151113017
2015-11-08 12:01:00	Negative	Not performed	57420151112006
2015-11-08 12:01:00	Negative	Not performed	57420151110020
2015-11-08 12:01:00	Negative	Not performed	57420151110019
2015-11-08 12:01:00	Negative	Not performed	57420151110018
2015-11-08 12:01:00	Negative	Not performed	57420151110002
2015-11-07 12:01:00	Negative	Not performed	57420151113010
2015-11-07 12:01:00	Negative	Not performed	57420151112014
2015-11-07 12:01:00	Negative	Not performed	57420151112010
2015-11-07 12:01:00	Negative	Not performed	57420151112002	-		40		-		-
2015-11-07 12:01:00	Negative	Not performed	57420151110021
2015-11-07 12:01:00	Negative	Not performed	57420151110004
2015-11-06 12:02:00	Negative	Not performed	57420151110013
2015-11-06 12:01:00	Negative	Not performed	57420151118012
2015-11-06 12:01:00	Negative	Not performed	57420151113021
2015-11-06 12:01:00	Negative	Not performed	57420151113016
2015-11-06 12:01:00	Negative	Not performed	57420151113014
2015-11-06 12:01:00	Negative	Not performed	57420151112008
2015-11-06 12:01:00	Negative	Not performed	57420151112007
2015-11-06 12:01:00	Negative	Not performed	57420151112005
2015-11-06 12:01:00	Negative	Not performed	57420151112001
2015-11-06 12:01:00	Negative	Not performed	57420151110025
2015-11-06 12:01:00	Negative	Not performed	57420151110017
2015-11-06 12:01:00	Negative	Not performed	57420151110016
2015-11-06 12:01:00	Negative	Not performed	57420151110012
2015-11-06 12:01:00	Negative	Not performed	57420151110010
2015-11-06 12:01:00	Negative	Not performed	57420151110009
2015-11-06 12:01:00	Negative	Not performed	57420151110008
2015-11-06 12:01:00	Negative	Not performed	57420151110003
2015-11-06 12:01:00	Negative	Not performed	57420151110001
2015-11-06 12:01:00	Negative	Not performed	57420151109010
2015-11-06 12:01:00	Negative	Not performed	57420151109003
2015-11-05 12:01:00	Negative	Not performed	57420151110015
2015-11-05 12:01:00	Negative	Not performed	57420151110014
2015-11-05 12:01:00	Negative	Not performed	57420151110006	38.82		-		-		-
2015-11-05 12:01:00	Negative	Not performed	57420151110005
2015-11-05 12:01:00	Negative	Not performed	57420151109009
2015-11-05 12:01:00	Negative	Not performed	57420151109008
2015-11-05 12:01:00	Negative	Not performed	57420151109002
2015-11-05 12:01:00	Negative	Not performed	57420151109001	40		-		-		-
2015-11-05 12:01:00	Negative	Not performed	57420151106013
2015-11-05 12:01:00	Negative	Not performed	57420151106012
2015-11-05 12:01:00	Bordetella spp. (probably B. pertussis)	Negative	57420151106004	37.83	37.23	-	-	-	-	40	-
2015-11-04 12:01:00	Negative	Not performed	57420151112011
2015-11-04 12:01:00	Negative	Not performed	57420151110007
2015-11-04 12:01:00	Negative	Not performed	57420151109006
2015-11-04 12:01:00	Negative	Not performed	57420151106011
2015-11-04 12:01:00	Negative	Not performed	57420151106010
2015-11-04 12:01:00	Negative	Not performed	57420151106009
2015-11-04 12:01:00	Negative	Not performed	57420151106008
2015-11-04 12:01:00	Negative	Not performed	57420151106007
2015-11-04 12:01:00	Negative	Not performed	57420151106006
2015-11-04 12:01:00	Negative	Not performed	57420151106005
2015-11-04 12:01:00	Negative	Not performed	57420151106003
2015-11-04 12:01:00	Negative	Not performed	57420151106002
2015-11-04 12:01:00	Negative	Not performed	57420151106001
2015-11-04 12:01:00	Negative	Not performed	57420151105013
2015-11-04 12:01:00	Negative	Not performed	57420151105001
2015-11-03 12:01:00	Negative	Not performed	57420151109004
2015-11-03 12:01:00	Negative	Not performed	57420151105014
2015-11-03 12:01:00	Negative	Not performed	57420151105004
2015-11-03 12:01:00	Negative	Not performed	57420151105002
2015-11-03 10:46:00	Negative	Not performed	57420151104003
2015-11-02 12:01:00	Negative	Not performed	57420151109007
2015-11-02 12:01:00	Negative	Not performed	57420151105008
2015-11-02 12:01:00	Negative	Not performed	57420151105005
2015-11-02 12:01:00	Negative	Not performed	57420151105003
2015-11-02 12:01:00	Negative	Not performed	57420151104016
2015-11-02 12:01:00	Negative	Not performed	57420151104010
2015-11-02 12:01:00	Negative	Not performed	57420151104009
2015-11-02 12:01:00	Negative	Not performed	57420151104002
2015-11-02 12:01:00	Negative	Not performed	57420151104001
2015-11-02 12:01:00	Negative	Not performed	57420151103017
2015-11-01 12:01:00	Negative	Not performed	57420151109005
2015-11-01 12:01:00	Negative	Not performed	57420151105011
2015-11-01 12:01:00	Negative	Not performed	57420151104004
2015-10-31 12:01:00	Negative	Not performed	57420151104017
2015-10-31 12:01:00	B. pertussis	B. pertussis	57420151104014	14.76		-		-		19.91
2015-10-31 12:01:00	Negative	Not performed	57420151104006
2015-10-31 12:01:00	Negative	Not performed	57420151103016
2015-10-31 12:01:00	Negative	Not performed	57420151103012
2015-10-31 11:46:00	B. parapertussis	B. parapertussis	57420151102010	-		31.34		-		32.9
2015-10-30 16:17:00	Negative	Not performed	57420151102009
2015-10-30 12:01:00	Negative	Not performed	57420151113007
2015-10-30 12:01:00	Negative	Not performed	57420151105012
2015-10-30 12:01:00	Negative	Not performed	57420151105010
2015-10-30 12:01:00	Negative	Not performed	57420151105007
2015-10-30 12:01:00	Negative	Not performed	57420151105006
2015-10-30 12:01:00	Negative	Not performed	57420151104015
2015-10-30 12:01:00	Negative	Not performed	57420151104007
2015-10-30 12:01:00	Negative	Not performed	57420151103021
2015-10-30 12:01:00	Undetermined	Negative	57420151103010	37.07	-	-	-	-	-	-	-
2015-10-29 14:34:00	Negative	Not performed	57420151030016
2015-10-29 12:01:00	Negative	Not performed	57420151105009
2015-10-29 12:01:00	Negative	Not performed	57420151104013
2015-10-29 12:01:00	Negative	Not performed	57420151103020
2015-10-29 12:01:00	Negative	Not performed	57420151103019
2015-10-29 12:01:00	Negative	Not performed	57420151103015
2015-10-29 12:01:00	Negative	Not performed	57420151103001
2015-10-29 12:01:00	Negative	Not performed	57420151102007
2015-10-29 12:01:00	Negative	Not performed	57420151102006
2015-10-29 12:01:00	Undetermined	Negative	57420151102004	-	-	38.33	-	-	-	-	-
2015-10-29 12:01:00	Negative	Not performed	57420151030015
2015-10-29 10:07:00	Negative	Not performed	57420151030001
2015-10-28 19:30:00	Negative	Not performed	57420151029021
2015-10-28 12:01:00	Negative	Not performed	57420151104012
2015-10-28 12:01:00	Negative	Not performed	57420151104011
2015-10-28 12:01:00	Negative	Not performed	57420151104005
2015-10-28 12:01:00	Negative	Not performed	57420151103018
2015-10-28 12:01:00	Negative	Not performed	57420151102005
2015-10-28 12:01:00	Negative	Not performed	57420151102003
2015-10-28 12:01:00	Negative	Not performed	57420151102001
2015-10-28 12:01:00	Negative	Not performed	57420151030014
2015-10-28 12:01:00	Negative	Not performed	57420151030012
2015-10-28 12:01:00	Negative	Not performed	57420151030010
2015-10-28 12:01:00	Negative	Not performed	57420151030005
2015-10-28 12:01:00	Negative	Not performed	57420151030004
2015-10-28 09:31:00	Negative	Not performed	57420151029005
2015-10-27 12:01:00	Negative	Not performed	57420151103011
2015-10-27 12:01:00	Negative	Not performed	57420151103008
2015-10-27 12:01:00	Negative	Not performed	57420151103006
2015-10-27 12:01:00	Negative	Not performed	57420151102008
2015-10-27 12:01:00	Negative	Not performed	57420151030013
2015-10-27 12:01:00	Negative	Not performed	57420151030011
2015-10-27 12:01:00	Negative	Not performed	57420151030009
2015-10-27 12:01:00	Negative	Not performed	57420151030008
2015-10-27 12:01:00	B. pertussis	Negative	57420151030007	26.01		-		-		30.49
2015-10-27 12:01:00	Negative	Not performed	57420151030006
2015-10-27 12:01:00	B. pertussis	Negative	57420151030003	30.21		-		-		35.05
2015-10-27 12:01:00	Negative	Not performed	57420151030002
2015-10-27 12:01:00	Negative	Not performed	57420151029017
2015-10-27 12:01:00	Undetermined	Negative	57420151029015	37.44	-	-	-	-	-	40	-
2015-10-27 12:01:00	Negative	Not performed	57420151029004
2015-10-27 12:01:00	Negative	Not performed	57420151029003
2015-10-27 12:01:00	Negative	Not performed	57420151029001
2015-10-27 12:01:00	Negative	Not performed	57420151028015
2015-10-27 11:47:00	Negative	Not performed	57420151028007
2015-10-26 14:38:00	Negative	Not performed	57420151027013
2015-10-26 12:01:00	Negative	Not performed	57420151103007
2015-10-26 12:01:00	Bordetella spp. (probably B. pertussis)	Negative	57420151102002	36.6	37.69	-	-	-	-	-	-
2015-10-26 12:01:00	Negative	Not performed	57420151029020
2015-10-26 12:01:00	Negative	Not performed	57420151029018
2015-10-26 12:01:00	Negative	Not performed	57420151029013
2015-10-26 12:01:00	Negative	Not performed	57420151028017
2015-10-26 12:01:00	Negative	Not performed	57420151028016
2015-10-26 12:01:00	Undetermined	Negative	57420151028013	38.02	-	-	-	-	-	-	-
2015-10-26 12:01:00	Negative	Not performed	57420151028012
2015-10-26 12:01:00	Negative	Not performed	57420151028009
2015-10-26 12:01:00	Negative	Not performed	57420151028008
2015-10-26 12:01:00	Negative	Not performed	57420151028004
2015-10-26 12:01:00	Negative	Not performed	57420151027009
2015-10-25 12:01:00	Negative	Not performed	57420151027010
2015-10-24 12:01:00	Negative	Not performed	57420151027008
2015-10-24 12:01:00	Negative	Not performed	57420151027007
2015-10-23 12:35:00	Negative	Not performed	57420151026002
2015-10-23 12:01:00	Negative	Not performed	57420151104008
2015-10-23 12:01:00	Negative	Not performed	57420151103005
2015-10-23 12:01:00	Negative	Not performed	57420151029019
2015-10-23 12:01:00	Negative	Not performed	57420151029011
2015-10-23 12:01:00	Negative	Not performed	57420151029010
2015-10-23 12:01:00	Negative	Not performed	57420151028014
2015-10-23 12:01:00	Negative	Not performed	57420151028002
2015-10-23 12:01:00	Undetermined	Negative	57420151027011	-	-	35.13	-	-	-	-	-
2015-10-23 12:01:00	Negative	Not performed	57420151027006
2015-10-23 12:01:00	Bordetella spp. (probably B. pertussis)	Negative	57420151027005	37.99	37.38	-	-	-	-	-	-
2015-10-23 12:01:00	Undetermined	Kweek overgroeid door commensale flora	57420151027004	37.12	-	-	-	-	-	-	-
2015-10-23 12:01:00	Negative	Not performed	57420151027001
2015-10-23 12:01:00	Negative	Not performed	57420151026011
2015-10-23 12:01:00	B. pertussis	Negative	57420151026010	28.98		-		-		33.01
2015-10-23 12:01:00	Negative	Not performed	57420151026009
2015-10-23 12:01:00	Negative	Not performed	57420151026008
2015-10-23 12:01:00	Negative	Not performed	57420151026003
2015-10-22 12:01:00	Negative	Not performed	57420151103014	40		-		-		-
2015-10-22 12:01:00	Negative	Not performed	57420151029016
2015-10-22 12:01:00	Negative	Not performed	57420151029014
2015-10-22 12:01:00	Negative	Not performed	57420151029012
2015-10-22 12:01:00	Negative	Not performed	57420151028003
2015-10-22 12:01:00	Negative	Not performed	57420151028001
2015-10-22 12:01:00	Negative	Not performed	57420151027003
2015-10-22 12:01:00	Negative	Not performed	57420151026007
2015-10-22 12:01:00	Negative	Not performed	57420151026006
2015-10-22 12:01:00	Negative	Not performed	57420151026005
2015-10-22 12:01:00	Negative	Not performed	57420151026001
2015-10-22 12:01:00	Negative	Not performed	57420151023010
2015-10-22 12:01:00	Negative	Not performed	57420151023009
2015-10-22 12:01:00	Negative	Not performed	57420151023007
2015-10-22 12:01:00	Negative	Not performed	57420151023001
2015-10-22 09:18:00	Negative	Not performed	57420151023003
2015-10-21 15:36:00	Negative	Not performed	57420151022018
2015-10-21 12:01:00	B. pertussis	Negative	57420151103009	34.73		-		-		40
2015-10-21 12:01:00	Negative	Not performed	57420151103002
2015-10-21 12:01:00	B. pertussis	Kweek overgroeid door commensale flora	57420151029009	33.69		-		-		39.26
2015-10-21 12:01:00	Bordetella spp. (probably B. pertussis)	Negative	57420151029008	33.64	33.62	-	-	-	-	-	37.22
2015-10-21 12:01:00	Negative	Not performed	57420151029007
2015-10-21 12:01:00	Negative	Not performed	57420151029006
2015-10-21 12:01:00	Negative	Not performed	57420151028010
2015-10-21 12:01:00	Negative	Not performed	57420151027012
2015-10-21 12:01:00	Negative	Not performed	57420151027002
2015-10-21 12:01:00	Negative	Not performed	57420151026004
2015-10-21 12:01:00	Negative	Not performed	57420151023006
2015-10-21 12:01:00	Negative	Not performed	57420151023004
2015-10-21 12:01:00	Negative	Not performed	57420151023002	39.42		-		-		-
2015-10-21 12:01:00	Negative	Not performed	57420151022017
2015-10-21 12:01:00	Negative	Not performed	57420151022011
2015-10-21 12:01:00	Negative	Not performed	57420151022010
2015-10-20 19:40:00	Negative	Not performed	57420151021011
2015-10-20 19:15:00	Negative	Not performed	57420151021010
2015-10-20 12:01:00	Negative	Not performed	57420151028011
2015-10-20 12:01:00	B. pertussis	Kweek overgroeid door commensale flora	57420151028006	31.22		-		-		36.3
2015-10-20 12:01:00	B. pertussis	Kweek overgroeid door commensale flora	57420151028005	25.19		-		-		29.88
2015-10-20 12:01:00	Negative	Not performed	57420151023008
2015-10-20 12:01:00	Negative	Not performed	57420151023005
2015-10-20 12:01:00	Negative	Not performed	57420151022016
2015-10-20 12:01:00	Negative	Not performed	57420151022015
2015-10-20 12:01:00	Negative	Not performed	57420151022012
2015-10-20 12:01:00	Negative	Not performed	57420151022009
2015-10-20 12:01:00	Negative	Not performed	57420151022008
2015-10-20 12:01:00	Negative	Not performed	57420151022005
2015-10-20 12:01:00	Negative	Not performed	57420151022003
2015-10-20 12:01:00	Negative	Not performed	57420151022002
2015-10-20 12:01:00	Negative	Not performed	57420151021009
2015-10-20 12:01:00	Bordetella spp. (probably B. pertussis)	Negative	57420151021004	36.09	36.2	-	-	-	-	-	-
2015-10-20 12:01:00	Negative	Not performed	57420151021003
2015-10-19 17:41:00	Negative	Not performed	57420151020011
2015-10-19 12:01:00	Negative	Not performed	57420151103004
2015-10-19 12:01:00	Negative	Not performed	57420151103003
2015-10-19 12:01:00	Negative	Not performed	57420151022014
2015-10-19 12:01:00	Negative	Not performed	57420151022013
2015-10-19 12:01:00	Negative	Not performed	57420151022006
2015-10-19 12:01:00	Negative	Not performed	57420151022004
2015-10-19 12:01:00	Negative	Not performed	57420151022001
2015-10-19 12:01:00	Negative	Not performed	57420151021006
2015-10-19 12:01:00	Negative	Not performed	57420151021002
2015-10-19 12:01:00	Undetermined	Negative	57420151020010	37.75	-	-	-	-	-	-	-
2015-10-19 12:01:00	Negative	Not performed	57420151020004
2015-10-19 12:01:00	Negative	Not performed	57420151020003
2015-10-18 12:01:00	Negative	Not performed	57420151021001
2015-10-18 12:01:00	Negative	Not performed	57420151020007
2015-10-17 12:01:00	Negative	Not performed	57420151021008
2015-10-17 03:32:00	Negative	Not performed	57420151019008
2015-10-16 12:01:00	Negative	Not performed	57420151021007
2015-10-16 12:01:00	B. pertussis	Negative	57420151021005	30.1		-		-		35
2015-10-16 12:01:00	Negative	Not performed	57420151020009
2015-10-16 12:01:00	B. parapertussis	B. parapertussis	57420151020008	-		22.27		-		24.65
2015-10-16 12:01:00	Negative	Not performed	57420151020006
2015-10-16 12:01:00	Undetermined	Kweek overgroeid door commensale flora	57420151020001	36.09	39.61	-	-	-	-	-	-
2015-10-15 14:57:00	Negative	Not performed	57420151016009
2015-10-15 12:01:00	Negative	Not performed	57420151022007
2015-10-15 12:01:00	Negative	Not performed	57420151020005
2015-10-15 12:01:00	B. pertussis	Negative	57420151019003	31.71		-		-		36.58
2015-10-15 12:01:00	B. pertussis	B. pertussis	57420151016012	30.66	30.35	38.21	-	-	-	35.1	35.1
2015-10-15 09:49:00	Negative	Not performed	57420151016008
2015-10-14 12:01:00	Negative	Not performed	57420151019007
2015-10-14 12:01:00	Negative	Not performed	57420151019002
2015-10-14 12:01:00	Negative	Not performed	57420151016011
2015-10-14 12:01:00	Negative	Not performed	57420151016010
2015-10-14 12:01:00	Negative	Not performed	57420151016006
2015-10-14 12:01:00	Negative	Not performed	57420151015017
2015-10-14 12:01:00	Negative	Not performed	57420151015016
2015-10-14 12:01:00	Negative	Not performed	57420151015015
2015-10-14 12:01:00	Bordetella spp. (probably B. pertussis)	Negative	57420151015010	37.82	37.47	-	-	-	-	-	-
2015-10-13 12:01:00	Negative	Not performed	57420151019006
2015-10-13 12:01:00	Negative	Not performed	57420151019001
2015-10-13 12:01:00	Negative	Not performed	57420151016014
2015-10-13 12:01:00	Negative	Not performed	57420151016013
2015-10-13 12:01:00	Negative	Not performed	57420151016007
2015-10-13 12:01:00	Negative	Not performed	57420151016005
2015-10-13 12:01:00	Negative	Not performed	57420151016002
2015-10-13 12:01:00	Negative	Not performed	57420151015014
2015-10-13 12:01:00	Negative	Not performed	57420151015009
2015-10-13 12:01:00	Negative	Not performed	57420151015006
2015-10-13 12:01:00	Negative	Not performed	57420151015005
2015-10-13 12:01:00	B. pertussis	B. pertussis	57420151015002	20.8		-		-		25.59
2015-10-12 12:01:00	Negative	Not performed	57420151019004
2015-10-12 12:01:00	Negative	Not performed	57420151016004
2015-10-12 12:01:00	Negative	Not performed	57420151016003
2015-10-12 12:01:00	Negative	Not performed	57420151016001
2015-10-12 12:01:00	Negative	Not performed	57420151015007
2015-10-12 12:01:00	Negative	Not performed	57420151015004
2015-10-12 12:01:00	Negative	Not performed	57420151015003
2015-10-12 12:01:00	Negative	Not performed	57420151015001
2015-10-12 12:01:00	Negative	Not performed	57420151014012
2015-10-12 12:01:00	Negative	Not performed	57420151014008
2015-10-12 12:01:00	Negative	Not performed	57420151014005
2015-10-12 12:01:00	Negative	Not performed	57420151014004
2015-10-12 12:01:00	Negative	Not performed	57420151014003
2015-10-12 12:01:00	Negative	Not performed	57420151014001
2015-10-12 12:01:00	Negative	Not performed	57420151013010
2015-10-12 12:01:00	Negative	Not performed	57420151013002
2015-10-11 12:01:00	Negative	Not performed	57420151014011
2015-10-11 12:01:00	Negative	Not performed	57420151013008
2015-10-10 12:01:00	Negative	Not performed	57420151014006
2015-10-10 12:01:00	Negative	Not performed	57420151013011
2015-10-09 12:01:00	Negative	Not performed	57420151015008
2015-10-09 12:01:00	Negative	Not performed	57420151014010
2015-10-09 12:01:00	Negative	Not performed	57420151014009
2015-10-09 12:01:00	Negative	Not performed	57420151014007
2015-10-09 12:01:00	Negative	Not performed	57420151013013	39.23		-		-		-
2015-10-09 12:01:00	Negative	Not performed	57420151013012
2015-10-09 12:01:00	Negative	Not performed	57420151013009
2015-10-09 12:01:00	Negative	Not performed	57420151013007
2015-10-09 12:01:00	Negative	Not performed	57420151013006
2015-10-09 12:01:00	Negative	Not performed	57420151013001
2015-10-09 12:01:00	Negative	Not performed	57420151012017
2015-10-09 12:01:00	Undetermined	Negative	57420151012016	38.33	-	-	-	-	-	-	-
2015-10-09 12:01:00	Negative	Not performed	57420151012013
2015-10-09 12:01:00	B. pertussis	Negative	57420151012005	21.01		-		-		26.02
2015-10-09 11:50:00	Negative	Not performed	57420151012004
2015-10-09 10:06:00	Negative	Not performed	57420151012003
2015-10-08 12:01:00	Bordetella spp. (probably B. pertussis)	Negative	57420151015011	36.22	37.96	-	-	-	-	-	-
2015-10-08 12:01:00	Negative	Not performed	57420151014002
2015-10-08 12:01:00	Negative	Not performed	57420151013005
2015-10-08 12:01:00	Negative	Not performed	57420151013004
2015-10-08 12:01:00	Negative	Not performed	57420151013003
2015-10-08 12:01:00	Undetermined	Negative	57420151012019	-	-	38.7	-	-	-	-	-
2015-10-08 12:01:00	Negative	Not performed	57420151012012
2015-10-08 12:01:00	Negative	Not performed	57420151012010
2015-10-08 12:01:00	Negative	Not performed	57420151012008
2015-10-08 12:01:00	Negative	Not performed	57420151012007
2015-10-08 12:01:00	Negative	Not performed	57420151012006
2015-10-08 12:01:00	Negative	Not performed	57420151009005
2015-10-08 12:01:00	Negative	Not performed	57420151009004
2015-10-08 12:01:00	Negative	Not performed	57420151009003
2015-10-07 12:01:00	Negative	Not performed	57420151019005
2015-10-07 12:01:00	Negative	Not performed	57420151015013
2015-10-07 12:01:00	Negative	Not performed	57420151015012
2015-10-07 12:01:00	Negative	Not performed	57420151012018
2015-10-07 12:01:00	Negative	Not performed	57420151012009
2015-10-07 12:01:00	Negative	Not performed	57420151009006
2015-10-07 12:01:00	Negative	Not performed	57420151009001
2015-10-06 12:01:00	Negative	Not performed	57420151012015
2015-10-06 12:01:00	Negative	Not performed	57420151012011
2015-10-06 12:01:00	B. pertussis	Kweek overgroeid door commensale flora	57420151012001	33.84		-		-		37.3
2015-10-06 12:01:00	Negative	Not performed	57420151009002
2015-10-06 12:01:00	Negative	Not performed	57420151008006
2015-10-06 12:01:00	Negative	Not performed	57420151007014
2015-10-06 09:36:00	Negative	Not performed	57420151007001
2015-10-05 23:38:00	Negative	Not performed	57420151006018
2015-10-05 16:18:00	Negative	Not performed	57420151006017
2015-10-05 12:01:00	Negative	Not performed	57420151008005
2015-10-05 12:01:00	Negative	Not performed	57420151008003
2015-10-05 12:01:00	Negative	Not performed	57420151008001
2015-10-05 12:01:00	Negative	Not performed	57420151007013
2015-10-05 12:01:00	Negative	Not performed	57420151007010
2015-10-05 12:01:00	Negative	Not performed	57420151007008
2015-10-05 12:01:00	Negative	Not performed	57420151007007
2015-10-05 12:01:00	Negative	Not performed	57420151007006
2015-10-05 12:01:00	Negative	Not performed	57420151007002
2015-10-05 12:01:00	Negative	Not performed	57420151006010
2015-10-05 12:01:00	Negative	Not performed	57420151006009
2015-10-04 12:01:00	Negative	Not performed	57420151020002
2015-10-04 12:01:00	Negative	Not performed	57420151006015
2015-10-04 01:01:00	Negative	Not performed	57420151006016
2015-10-03 12:01:00	Negative	Not performed	57420151008004
2015-10-03 12:01:00	Negative	Not performed	57420151007012
2015-10-03 12:01:00	Negative	Not performed	57420151007011
2015-10-02 12:01:00	Negative	Not performed	57420151008002
2015-10-02 12:01:00	Negative	Not performed	57420151007005
2015-10-02 12:01:00	Negative	Not performed	57420151007004
2015-10-02 12:01:00	Negative	Not performed	57420151007003
2015-10-02 12:01:00	Negative	Not performed	57420151006011
2015-10-02 12:01:00	Negative	Not performed	57420151006008
2015-10-02 12:01:00	Negative	Not performed	57420151006007
2015-10-02 12:01:00	Negative	Not performed	57420151006002
2015-10-02 12:01:00	Negative	Not performed	57420151005014
2015-10-02 12:01:00	Negative	Not performed	57420151005009
2015-10-02 11:10:00	Negative	Not performed	57420151005001
2015-10-01 12:01:00	Negative	Not performed	57420151006014
2015-10-01 12:01:00	Negative	Not performed	57420151006006
2015-10-01 12:01:00	Negative	Not performed	57420151006005
2015-10-01 12:01:00	Negative	Not performed	57420151006004
2015-10-01 12:01:00	Negative	Not performed	57420151006003
2015-10-01 12:01:00	Negative	Not performed	57420151005015
2015-10-01 12:01:00	Negative	Not performed	57420151005005
2015-10-01 12:01:00	Bordetella spp. (probably B. pertussis)	Kweek overgroeid door schimmels	57420151005003	37.3	36.51	-	-	-	-	-	40
2015-10-01 12:01:00	Negative	Not performed	57420151002001
2015-09-30 12:01:00	Negative	Not performed	57420151006013	-	-	-	-	37.47	-	-	-
2015-09-30 12:01:00	B. pertussis	Negative	57420151006001	30.79		-		-		35.22
2015-09-30 12:01:00	Undetermined	Negative	57420151005013	38.35	-	-	-	-	-	-	-
2015-09-30 12:01:00	Negative	Not performed	57420151005012
2015-09-30 12:01:00	Negative	Not performed	57420151005011
2015-09-30 12:01:00	Negative	Not performed	57420151005010
2015-09-30 12:01:00	Negative	Not performed	57420151005008
2015-09-30 12:01:00	Negative	Not performed	57420151005004
2015-09-30 12:01:00	Negative	Not performed	57420151005002
2015-09-30 12:01:00	Negative	Not performed	57420151002004
2015-09-30 12:01:00	Negative	Not performed	57420151002002
2015-09-30 12:01:00	Negative	Not performed	57420151001014
2015-09-29 12:01:00	Negative	Not performed	57420151006012
2015-09-29 12:01:00	Negative	Not performed	57420151002003
2015-09-29 12:01:00	Negative	Not performed	57420151001018
2015-09-29 12:01:00	Negative	Not performed	57420151001017
2015-09-29 12:01:00	Negative	Not performed	57420151001016
2015-09-29 12:01:00	Negative	Not performed	57420151001013
2015-09-29 12:01:00	Negative	Not performed	57420151001007
2015-09-29 12:01:00	Negative	Not performed	57420150930013
2015-09-29 12:01:00	Negative	Not performed	57420150930004
2015-09-29 12:01:00	Negative	Not performed	57420150930003
2015-09-29 12:01:00	Negative	Not performed	57420150930002
2015-09-28 17:54:00	Negative	Not performed	57420150929013
2015-09-28 12:01:00	Negative	Not performed	57420151005006
2015-09-28 12:01:00	Negative	Not performed	57420151002005
2015-09-28 12:01:00	B. pertussis	Kweek overgroeid door commensale flora	57420151001015	27		-		-		31.76
2015-09-28 12:01:00	Bordetella spp. (probably B. pertussis)	Kweek overgroeid door commensale flora	57420151001011	37.8	37.31	-	-	-	-	-	-
2015-09-28 12:01:00	Negative	Not performed	57420151001010
2015-09-28 12:01:00	Negative	Not performed	57420151001009
2015-09-28 12:01:00	Negative	Not performed	57420151001006
2015-09-28 12:01:00	Negative	Not performed	57420151001005
2015-09-28 12:01:00	Negative	Not performed	57420151001003
2015-09-28 12:01:00	Negative	Not performed	57420151001002
2015-09-28 12:01:00	Negative	Not performed	57420150930011
2015-09-28 12:01:00	Negative	Not performed	57420150930010
2015-09-28 12:01:00	Negative	Not performed	57420150930009
2015-09-26 12:01:00	Negative	Not performed	57420160104001
2015-09-26 12:01:00	Negative	Not performed	57420151005007
2015-09-26 12:01:00	Negative	Not performed	57420151001001	40		-		-		-
2015-09-26 12:01:00	Negative	Not performed	57420150929003
2015-09-26 12:01:00	B. pertussis	Negative	57420150929002	31.59		-		-		37.68
2015-09-25 12:01:00	Negative	Not performed	57420151012014
2015-09-25 12:01:00	Negative	Not performed	57420151001008
2015-09-25 12:01:00	Negative	Not performed	57420150930012
2015-09-25 12:01:00	Negative	Not performed	57420150929011
2015-09-25 12:01:00	Negative	Not performed	57420150929009
2015-09-25 12:01:00	Negative	Not performed	57420150929008
2015-09-25 12:01:00	Negative	Not performed	57420150929007
2015-09-25 12:01:00	Negative	Not performed	57420150929005
2015-09-25 12:01:00	Negative	Not performed	57420150929004
2015-09-25 12:01:00	Negative	Not performed	57420150929001
2015-09-25 12:01:00	Negative	Not performed	57420150928011
2015-09-25 12:01:00	Bordetella spp. (probably B. pertussis)	Negative	57420150928003	37.67	38.43	-	-	-	-	-	-
2015-09-25 11:10:00	Negative	Not performed	57420150928001
2015-09-24 14:45:00	Negative	Not performed	57420150925001
2015-09-24 12:01:00	Negative	Not performed	57420151001004
2015-09-24 12:01:00	Undetermined	Negative	57420150930005	38.19	-	-	-	-	-	-	-
2015-09-24 12:01:00	Negative	Not performed	57420150930001
2015-09-24 12:01:00	Negative	Not performed	57420150929012
2015-09-24 12:01:00	Negative	Not performed	57420150929010
2015-09-24 12:01:00	Negative	Not performed	57420150929006
2015-09-24 12:01:00	Negative	Not performed	57420150928014
2015-09-24 12:01:00	Negative	Not performed	57420150928012	40		-		-		-
2015-09-24 12:01:00	Negative	Not performed	57420150928006
2015-09-24 12:01:00	Negative	Not performed	57420150925005
2015-09-23 15:05:00	Negative	Not performed	57420150924010
2015-09-23 12:01:00	Negative	Not performed	57420150930007
2015-09-23 12:01:00	Negative	Not performed	57420150928010
2015-09-23 12:01:00	Negative	Not performed	57420150928008
2015-09-23 12:01:00	Negative	Not performed	57420150928004
2015-09-23 12:01:00	Negative	Not performed	57420150928002
2015-09-23 12:01:00	Negative	Not performed	57420150925003
2015-09-23 12:01:00	Negative	Not performed	57420150925002
2015-09-23 12:01:00	Negative	Not performed	57420150924011
2015-09-23 12:01:00	Negative	Not performed	57420150924005
2015-09-23 12:01:00	Negative	Not performed	57420150924003
2015-09-23 12:01:00	Negative	Not performed	57420150924001
2015-09-22 12:01:00	B. pertussis	Negative	57420150930008	28.56		-		-		33.5
2015-09-22 12:01:00	Negative	Not performed	57420150930006
2015-09-22 12:01:00	Negative	Not performed	57420150928013
2015-09-22 12:01:00	Negative	Not performed	57420150928009
2015-09-22 12:01:00	Negative	Not performed	57420150928007
2015-09-22 12:01:00	Negative	Not performed	57420150925004	39.58		-		-		-
2015-09-22 12:01:00	Negative	Not performed	57420150924002
2015-09-22 12:01:00	Negative	Not performed	57420150923014
2015-09-21 14:11:00	Negative	Not performed	57420150922008
2015-09-21 12:01:00	Negative	Not performed	57420150924009
2015-09-21 12:01:00	Negative	Not performed	57420150924008
2015-09-21 12:01:00	Negative	Not performed	57420150924006
2015-09-21 12:01:00	B. pertussis	B. pertussis	57420150923015	19.18		-		-		23.83
2015-09-21 12:01:00	Negative	Not performed	57420150923012
2015-09-21 12:01:00	Negative	Not performed	57420150923011
2015-09-21 11:20:00	Negative	Not performed	57420150922001
2015-09-19 12:01:00	Negative	Not performed	57420150923010
2015-09-19 12:01:00	Negative	Not performed	57420150923006
2015-09-19 12:01:00	B. pertussis	B. pertussis	57420150922010	21.17		-		-		25.97
2015-09-18 12:19:00	Negative	Not performed	57420150921008
2015-09-18 12:01:00	Bordetella spp. (probably B. pertussis)	Kweek overgroeid door commensale flora	57420150930014	35.78	36.32	-	-	-	-	-	-
2015-09-18 12:01:00	Negative	Not performed	57420150928005
2015-09-18 12:01:00	Negative	Not performed	57420150924004
2015-09-18 12:01:00	Negative	Not performed	57420150923016
2015-09-18 12:01:00	Negative	Not performed	57420150923013
2015-09-18 12:01:00	Negative	Not performed	57420150923008
2015-09-18 12:01:00	Negative	Not performed	57420150923005
2015-09-18 12:01:00	Negative	Not performed	57420150923004
2015-09-18 12:01:00	Negative	Not performed	57420150923001
2015-09-18 12:01:00	B. pertussis	B. pertussis	57420150922007	21.78		-		-		26.97
2015-09-18 12:01:00	Negative	Not performed	57420150922002
2015-09-17 12:30:00	Negative	Not performed	57420150918001
2015-09-17 12:01:00	Negative	Not performed	57420150923003
2015-09-17 12:01:00	Negative	Not performed	57420150922009
2015-09-17 12:01:00	B. pertussis	Negative	57420150922006	34.23		-		-		40
2015-09-17 12:01:00	Negative	Not performed	57420150922005
2015-09-17 12:01:00	Negative	Not performed	57420150922003
2015-09-17 12:01:00	B. pertussis	Kweek overgroeid door commensale flora	57420150921007	35.53		-		-		40
2015-09-17 12:01:00	Negative	Not performed	57420150921001
2015-09-17 12:01:00	Negative	Not performed	57420150918014
2015-09-17 03:59:00	Negative	Not performed	57420150917011
2015-09-16 12:01:00	Negative	Not performed	57420150923009
2015-09-16 12:01:00	Negative	Not performed	57420150923007
2015-09-16 12:01:00	B. pertussis	B. pertussis	57420150923002	31.6		-		-		36.49
2015-09-16 12:01:00	Negative	Not performed	57420150922004
2015-09-16 12:01:00	Negative	Not performed	57420150921006
2015-09-16 12:01:00	Negative	Not performed	57420150921003
2015-09-16 12:01:00	Negative	Not performed	57420150918016
2015-09-16 12:01:00	Negative	Not performed	57420150918015
2015-09-16 12:01:00	Negative	Not performed	57420150918013
2015-09-16 12:01:00	Negative	Not performed	57420150918012
2015-09-16 12:01:00	Negative	Not performed	57420150918011
2015-09-16 12:01:00	Negative	Not performed	57420150918005
2015-09-16 12:01:00	Negative	Not performed	57420150917009
2015-09-16 12:01:00	Negative	Not performed	57420150917008
2015-09-16 12:01:00	B. pertussis	B. pertussis	57420150917004	24.61		-		-		29.4
2015-09-15 12:01:00	Negative	Not performed	57420150924007
2015-09-15 12:01:00	Negative	Not performed	57420150921005
2015-09-15 12:01:00	Negative	Not performed	57420150921004
2015-09-15 12:01:00	Negative	Not performed	57420150918010
2015-09-15 12:01:00	Negative	Not performed	57420150918009
2015-09-15 12:01:00	Negative	Not performed	57420150918008
2015-09-15 12:01:00	Negative	Not performed	57420150918004
2015-09-15 12:01:00	Negative	Not performed	57420150918003
2015-09-15 12:01:00	Negative	Not performed	57420150918002
2015-09-15 12:01:00	Negative	Not performed	57420150917005
2015-09-15 12:01:00	Negative	Not performed	57420150917003
2015-09-14 12:01:00	Negative	Not performed	57420150918017
2015-09-14 12:01:00	Negative	Not performed	57420150918007
2015-09-14 12:01:00	Negative	Not performed	57420150918006
2015-09-14 12:01:00	Negative	Not performed	57420150917010
2015-09-14 12:01:00	Negative	Not performed	57420150917006
2015-09-14 12:01:00	Negative	Not performed	57420150917001
2015-09-14 12:01:00	Undetermined	Negative	57420150916003	38.08	-	-	-	-	-	-	-
2015-09-14 12:01:00	Negative	Not performed	57420150915009
2015-09-12 18:26:00	Negative	Not performed	57420150914021
2015-09-12 12:01:00	Negative	Not performed	57420150916001
2015-09-11 15:17:00	Negative	Not performed	57420150914020	40		-		-		-
2015-09-11 12:01:00	Negative	Not performed	57420150917007
2015-09-11 12:01:00	Negative	Not performed	57420150917002
2015-09-11 12:01:00	Negative	Negative	57420150916007
2015-09-11 12:01:00	Negative	Not performed	57420150916006
2015-09-11 12:01:00	Negative	Not performed	57420150916005
2015-09-11 12:01:00	B. holmesii	Negative	57420150916004	38.38	36.68	-	-	34.58	34.4	-	-
2015-09-11 12:01:00	Negative	Not performed	57420150916002
2015-09-11 12:01:00	Negative	Not performed	57420150915002
2015-09-11 12:01:00	Negative	Not performed	57420150914019
2015-09-10 16:38:00	Negative	Not performed	57420150911007
2015-09-10 12:13:00	Negative	Not performed	57420150911005
2015-09-10 12:01:00	Negative	Not performed	57420150915008
2015-09-10 12:01:00	Negative	Not performed	57420150915005
2015-09-10 12:01:00	Negative	Not performed	57420150915004
2015-09-10 12:01:00	Negative	Not performed	57420150915003
2015-09-10 12:01:00	Negative	Not performed	57420150914018
2015-09-10 12:01:00	Negative	Not performed	57420150914017
2015-09-10 12:01:00	Bordetella spp. (probably B. pertussis)	Negative	57420150914014	36.82	36.48	-	-	-	-	-	-
2015-09-10 12:01:00	B. pertussis	Negative	57420150914012	35.02		-		-		40
2015-09-10 12:01:00	Bordetella spp. (probably B. pertussis)	Negative	57420150914011	37.41	37.24	-	-	-	-	-	-
2015-09-10 12:01:00	B. pertussis	B. pertussis	57420150914010	19.44		-		-		23.97
2015-09-10 12:01:00	B. pertussis	B. pertussis	57420150914001	29.97		-		-		34.75
2015-09-10 12:01:00	Negative	Not performed	57420150911006
2015-09-09 12:01:00	Bordetella spp. (probably B. pertussis)	Negative	57420150915006	37.08	36.12	-	-	-	-	-	-
2015-09-09 12:01:00	B. pertussis	B. pertussis	57420150914015	15.1		-		-		19.98
2015-09-09 12:01:00	Negative	Not performed	57420150914013	39.57	-	-	-	-	-	-	-
2015-09-09 12:01:00	Negative	Not performed	57420150914009
2015-09-09 12:01:00	Negative	Not performed	57420150914006
2015-09-09 12:01:00	Negative	Not performed	57420150914003
2015-09-09 12:01:00	Negative	Not performed	57420150914002
2015-09-09 12:01:00	Negative	Not performed	57420150911004
2015-09-09 12:01:00	Negative	Not performed	57420150911003
2015-09-09 12:01:00	Negative	Not performed	57420150911002
2015-09-09 09:25:00	Negative	Not performed	57420150910001
2015-09-09 09:16:00	Negative	Not performed	57420150910006
2015-09-08 15:03:00	Negative	Not performed	57420150909006
2015-09-08 15:02:00	Negative	Not performed	57420150909005
2015-09-08 15:00:00	Negative	Not performed	57420150909007
2015-09-08 12:01:00	Negative	Not performed	57420150915007
2015-09-08 12:01:00	Negative	Not performed	57420150915001
2015-09-08 12:01:00	B. pertussis	Negative	57420150914016	17.68		-		-		23.22
2015-09-08 12:01:00	B. pertussis	B. pertussis	57420150914008	26.9		-		-		31.52
2015-09-08 12:01:00	Undetermined	Negative	57420150914005	38.41	-	-	-	-	-	-	-
2015-09-08 12:01:00	B. pertussis	Negative	57420150911001	27.76		-		-		32.2
2015-09-08 12:01:00	Negative	Not performed	57420150910005
2015-09-08 12:01:00	Negative	Not performed	57420150910004
2015-09-08 12:01:00	Negative	Not performed	57420150910003
2015-09-07 12:01:00	Negative	Not performed	57420150914007
2015-09-07 12:01:00	Negative	Not performed	57420150910008
2015-09-07 12:01:00	Negative	Not performed	57420150910007
2015-09-07 12:01:00	Negative	Not performed	57420150910002
2015-09-07 12:01:00	Negative	Not performed	57420150909011
2015-09-07 12:01:00	Negative	Not performed	57420150909009
2015-09-07 12:01:00	Negative	Not performed	57420150909004
2015-09-07 12:01:00	Negative	Not performed	57420150909003
2015-09-07 06:21:00	B. pertussis	B. pertussis	57420150907008	19.89		-		-		24.59
2015-09-05 12:01:00	Negative	Not performed	57420150908005
2015-09-04 12:01:00	Negative	Not performed	57420150914004
2015-09-04 12:01:00	Negative	Not performed	57420150909008
2015-09-04 12:01:00	Negative	Not performed	57420150909002
2015-09-04 12:01:00	Negative	Not performed	57420150909001
2015-09-04 12:01:00	Negative	Not performed	57420150908004
2015-09-04 12:01:00	B. pertussis	B. pertussis	57420150908001	26.57		-		-		30.98
2015-09-03 17:00:00	Negative	Not performed	57420150904009
2015-09-03 12:01:00	Bordetella spp. (probably B. pertussis)	Kweek overgroeid door commensale flora	57420150909010	35.99	34.78	39.16	39.65	-	-	-	-
2015-09-03 12:01:00	Negative	Not performed	57420150908002
2015-09-03 12:01:00	Negative	Not performed	57420150907007
2015-09-03 12:01:00	Negative	Not performed	57420150907006
2015-09-03 12:01:00	Negative	Not performed	57420150907003
2015-09-03 12:01:00	B. pertussis	Negative	57420150904004	32.62		-		-		36.71
2015-09-02 12:01:00	Negative	Not performed	57420150908003
2015-09-02 12:01:00	Negative	Not performed	57420150907005
2015-09-02 12:01:00	Negative	Not performed	57420150907002
2015-09-02 12:01:00	Negative	Not performed	57420150907001
2015-09-02 12:01:00	Negative	Not performed	57420150904007
2015-09-02 12:01:00	B. pertussis	Kweek overgroeid door commensale flora	57420150904005	26.61		-		-		32.3
2015-09-02 12:01:00	Bordetella spp. (probably B. pertussis)	Negative	57420150904003	34.6	34.08	-	-	-	-	-	37.27
2015-09-02 12:01:00	Negative	Not performed	57420150903016
2015-09-01 12:01:00	Negative	Not performed	57420150904006
2015-09-01 12:01:00	Negative	Not performed	57420150904002
2015-09-01 12:01:00	Negative	Not performed	57420150903018
2015-09-01 12:01:00	Negative	Not performed	57420150903015
2015-09-01 12:01:00	Negative	Not performed	57420150903014
2015-09-01 12:01:00	Negative	Not performed	57420150903012
2015-09-01 12:01:00	Negative	Not performed	57420150903010	40		-		-		-
2015-09-01 12:01:00	Negative	Not performed	57420150903009	40		-		-		-
2015-09-01 12:01:00	Negative	Not performed	57420150903006
2015-09-01 12:01:00	B. pertussis	B. pertussis	57420150903005	26.03		-		-		31.05
2015-09-01 12:01:00	B. pertussis	Negative	57420150903004	34.68		-		-		40
2015-09-01 12:01:00	B. pertussis	Kweek overgroeid door commensale flora	57420150902003	21.22		-		-		26.52
2015-08-31 12:01:00	Negative	Not performed	57420150904008
2015-08-31 12:01:00	Negative	Not performed	57420150904001
2015-08-31 12:01:00	Negative	Not performed	57420150903017
2015-08-31 12:01:00	Negative	Not performed	57420150903013
2015-08-31 12:01:00	Negative	Not performed	57420150903011
2015-08-31 12:01:00	Negative	Not performed	57420150903008
2015-08-31 12:01:00	Negative	Not performed	57420150903007
2015-08-31 12:01:00	Negative	Not performed	57420150903001
2015-08-31 12:01:00	Negative	Not performed	57420150902005
2015-08-31 12:01:00	Negative	Not performed	57420150902004
2015-08-31 12:01:00	Negative	Not performed	57420150902001
2015-08-30 12:01:00	Negative	Not performed	57420150903003
2015-08-29 17:05:00	Negative	Not performed	57420150831010
2015-08-29 12:01:00	Negative	Not performed	57420150902002
2015-08-28 18:30:00	Negative	Not performed	57420150831009
2015-08-28 12:01:00	Negative	Not performed	57420150908006
2015-08-28 12:01:00	Negative	Not performed	57420150907004
2015-08-28 12:01:00	Negative	Not performed	57420150903002
2015-08-28 12:01:00	Negative	Not performed	57420150901006
2015-08-28 12:01:00	B. pertussis	B. pertussis	57420150901005	20.65		-		-		25.07
2015-08-28 12:01:00	Negative	Not performed	57420150901004
2015-08-28 12:01:00	Negative	Not performed	57420150901003
2015-08-28 12:01:00	B. pertussis	B. pertussis	57420150901002	22.09		-		-		27.54
2015-08-27 12:01:00	Negative	Not performed	57420150831003
2015-08-27 12:01:00	Negative	Not performed	57420150828005
2015-08-26 12:01:00	Negative	Not performed	57420150901001	40		-		-		-
2015-08-26 12:01:00	Negative	Not performed	57420150831008	38.82	-	-	-	-	-	-	-
2015-08-26 12:01:00	Negative	Not performed	57420150828001
2015-08-26 12:01:00	Negative	Not performed	57420150827008
2015-08-25 12:01:00	Negative	Not performed	57420150831007
2015-08-25 12:01:00	Negative	Not performed	57420150831006
2015-08-25 12:01:00	Undetermined	Negative	57420150831005	38.3	-	-	-	-	-	-	-
2015-08-25 12:01:00	B. pertussis	Not performed	57420150831004	31.23		-		-		36.4
2015-08-25 12:01:00	Negative	Not performed	57420150831002
2015-08-25 12:01:00	Negative	Not performed	57420150828002
2015-08-25 12:01:00	B. pertussis	B. pertussis	57420150827009	23		-		-		27.57
2015-08-25 12:01:00	Negative	Not performed	57420150827007
2015-08-25 12:01:00	Negative	Not performed	57420150827006
2015-08-25 12:01:00	Bordetella spp. (probably B. pertussis)	Negative	57420150827003	35.54	35.87	40	-	-	-	-	-
2015-08-25 12:01:00	Negative	Not performed	57420150827002
2015-08-24 12:01:00	Negative	Not performed	57420150831001
2015-08-24 12:01:00	Negative	Not performed	57420150828004
2015-08-24 12:01:00	Negative	Not performed	57420150827005
2015-08-24 12:01:00	B. pertussis	B. pertussis	57420150827004	18.71		-		-		23
2015-08-24 12:01:00	B. pertussis	Kweek overgroeid door commensale flora	57420150827001	32.03		-		-		37.65
2015-08-24 12:01:00	Negative	Not performed	57420150826004
2015-08-23 12:01:00	B. pertussis	B. pertussis	57420150826003	15.12		-		-		19.17
2015-08-23 12:01:00	Negative	Not performed	57420150825007
2015-08-22 21:01:00	Negative	Not performed	57420150824011
2015-08-22 12:01:00	B. pertussis	Kweek overgroeid door schimmels	57420150828003	32.26		-		-		37.05
2015-08-22 12:01:00	Negative	Not performed	57420150825008
2015-08-22 12:01:00	Negative	Not performed	57420150825003
2015-08-21 12:01:00	B. pertussis	B. pertussis	57420150826002	17.29		-		-		22.27
2015-08-21 12:01:00	B. pertussis	Negative	57420150826001	34.33		-		-		40
2015-08-21 12:01:00	Negative	Not performed	57420150825006
2015-08-21 12:01:00	Bordetella spp. (probably B. pertussis)	Negative	57420150825005	38.2	38.25	-	-	-	-	-	-
2015-08-21 12:01:00	Negative	Not performed	57420150825002
2015-08-21 12:01:00	Negative	Not performed	57420150825001
2015-08-21 12:01:00	Negative	Not performed	57420150824010
2015-08-21 12:01:00	Bordetella spp. (probably B. pertussis)	Negative	57420150824006	36.76	37.74	-	-	-	-	-	-
2015-08-20 12:01:00	Undetermined	Negative	57420150825004	38.19	-	39.11	-	-	-	-	-
2015-08-20 12:01:00	Negative	Not performed	57420150824009
2015-08-20 12:01:00	Negative	Not performed	57420150824008
2015-08-20 12:01:00	Negative	Not performed	57420150824005
2015-08-19 19:30:00	Negative	Not performed	57420150820008
2015-08-19 12:01:00	Negative	Not performed	57420150824007
2015-08-19 12:01:00	B. pertussis	Kweek overgroeid door commensale flora	57420150824004	32.41		-		-		36.55
2015-08-19 12:01:00	Negative	Not performed	57420150824003
2015-08-19 12:01:00	Negative	Not performed	57420150824001
2015-08-19 12:01:00	Negative	Not performed	57420150821006
2015-08-19 12:01:00	B. pertussis	Negative	57420150821004	30.27		-		-		34.83
2015-08-19 12:01:00	Negative	Not performed	57420150821002
2015-08-19 12:01:00	Negative	Not performed	57420150821001
2015-08-19 12:01:00	Negative	Not performed	57420150820006
2015-08-18 12:09:00	Negative	Not performed	57420150819007
2015-08-18 12:01:00	B. pertussis	Negative	57420150821003	32.08		-		-		36.89
2015-08-17 16:50:00	Negative	Not performed	57420150818008	40		-		-		-
2015-08-17 12:01:00	B. pertussis	Kweek overgroeid door commensale flora	57420150824002	31.68		-		-		37.31
2015-08-17 12:01:00	B. pertussis	Negative	57420150820007	24.28		-		-		29.34
2015-08-17 12:01:00	Negative	Not performed	57420150820005
2015-08-17 12:01:00	Negative	Not performed	57420150820002
2015-08-17 12:01:00	Negative	Not performed	57420150820001
2015-08-17 12:01:00	Negative	Not performed	57420150819006
2015-08-17 12:01:00	B. pertussis	Negative	57420150819005	34.82		-		-		38.42
2015-08-17 12:01:00	Negative	Not performed	57420150819004
2015-08-17 12:01:00	Negative	Not performed	57420150819001
2015-08-17 12:01:00	Negative	Not performed	57420150818005
2015-08-17 08:48:00	Negative	Not performed	57420150818007
2015-08-17 08:47:00	Negative	Not performed	57420150818002
2015-08-15 12:01:00	Negative	Not performed	57420150921002
2015-08-14 12:01:00	Negative	Not performed	57420150821005
2015-08-14 12:01:00	Negative	Negative	57420150820004	-	-	-	-	39.6	40	-	-
2015-08-14 12:01:00	Negative	Not performed	57420150819008
2015-08-14 12:01:00	Undetermined	Negative	57420150819003	-	-	37.63	-	-	-	-	-
2015-08-14 12:01:00	B. pertussis	Negative	57420150819002	26.53		-		-		31.57
2015-08-14 12:01:00	Negative	Not performed	57420150818006
2015-08-14 12:01:00	Negative	Not performed	57420150818004
2015-08-14 12:01:00	Undetermined	Negative	57420150818003	37.9	-	-	-	-	-	-	-
2015-08-14 12:01:00	Negative	Not performed	57420150818001	40		-		-		-
2015-08-14 12:01:00	Negative	Not performed	57420150817005
2015-08-13 15:35:00	Negative	Not performed	57420150814008
2015-08-13 12:01:00	B. pertussis	Negative	57420150817003	32.69		-		-		37.72
2015-08-13 09:24:00	Negative	Not performed	57420150814002
2015-08-12 12:01:00	Negative	Not performed	57420150817004
2015-08-12 12:01:00	Negative	Not performed	57420150817002
2015-08-12 12:01:00	Negative	Not performed	57420150817001
2015-08-12 12:01:00	Negative	Not performed	57420150813014
2015-08-12 12:01:00	Negative	Not performed	57420150813013
2015-08-12 12:01:00	Negative	Not performed	57420150813012
2015-08-12 10:06:00	Negative	Not performed	57420150813001
2015-08-11 13:45:00	Negative	Not performed	57420150812004
2015-08-11 12:01:00	B. pertussis	Negative	57420150814007	20.72		-		-		26.03
2015-08-11 12:01:00	Negative	Not performed	57420150814006
2015-08-11 12:01:00	B. pertussis	Negative	57420150814001	30.99		-		-		35.7
2015-08-11 12:01:00	Negative	Not performed	57420150813011
2015-08-11 12:01:00	Negative	Not performed	57420150813007
2015-08-11 12:01:00	Negative	Not performed	57420150813003
2015-08-11 12:01:00	B. pertussis	B. pertussis	57420150812007	30.66		-		-		35.74
2015-08-11 12:01:00	Negative	Not performed	57420150812006
2015-08-11 12:01:00	Negative	Not performed	57420150812005
2015-08-10 12:01:00	Negative	Not performed	57420150813010
2015-08-10 12:01:00	B. pertussis	Kweek overgroeid door commensale flora	57420150813009	33.16		-		-		38.67
2015-08-10 12:01:00	Bordetella spp. (probably B. pertussis)	Negative	57420150813008	36.65	38.2	-	-	-	-	-	-
2015-08-10 12:01:00	Negative	Not performed	57420150813006
2015-08-10 12:01:00	Negative	Not performed	57420150813004
2015-08-10 12:01:00	B. pertussis	Negative	57420150813002	31.13		-		-		35.75
2015-08-09 12:01:00	Negative	Not performed	57420150811005
2015-08-08 12:01:00	Negative	Not performed	57420150813005
2015-08-08 12:01:00	B. pertussis	Kweek overgroeid door commensale flora	57420150812002	28.77		-		-		33.77
2015-08-08 12:01:00	Negative	Not performed	57420150811007
2015-08-08 12:01:00	Negative	Not performed	57420150811006
2015-08-07 12:01:00	Bordetella spp. (probably B. pertussis)	Negative	57420150814005	38.12	37.28	-	-	-	-	-	-
2015-08-07 12:01:00	Negative	Not performed	57420150812001
2015-08-07 12:01:00	Negative	Not performed	57420150811002
2015-08-07 12:01:00	Negative	Not performed	57420150810008
2015-08-07 12:01:00	Negative	Not performed	57420150810007
2015-08-07 12:01:00	Negative	Not performed	57420150810006
2015-08-06 12:01:00	Negative	Not performed	57420150814004
2015-08-06 12:01:00	Negative	Not performed	57420150814003
2015-08-06 12:01:00	Negative	Not performed	57420150812003
2015-08-06 12:01:00	Negative	Not performed	57420150811004
2015-08-06 12:01:00	Negative	Not performed	57420150811003
2015-08-06 12:01:00	Negative	Not performed	57420150810005
2015-08-05 12:01:00	B. pertussis	B. pertussis	57420150810004	28.28		-		-		32.72
2015-08-05 12:01:00	B. pertussis	B. pertussis	57420150810002	25.09		-		-		30.51
2015-08-05 12:01:00	B. pertussis	B. pertussis	57420150807005	14.17		-		-		19.6
2015-08-05 12:01:00	Negative	Not performed	57420150807004
2015-08-05 12:01:00	Negative	Not performed	57420150807002
2015-08-05 12:01:00	Negative	Not performed	57420150807001
2015-08-04 12:01:00	Negative	Not performed	57420150810003
2015-08-04 12:01:00	Negative	Not performed	57420150807003
2015-08-04 12:01:00	Negative	Not performed	57420150806003
2015-08-04 12:01:00	Negative	Not performed	57420150806001
2015-08-04 05:24:00	Negative	Not performed	57420150804002
2015-08-03 12:56:00	Negative	Not performed	57420150804001
2015-08-03 12:01:00	B. pertussis	Negative	57420150806005	30.95		-		-		36.18
2015-08-03 12:01:00	B. parapertussis	Negative	57420150806004	-		20.28		-		22.49
2015-08-03 12:01:00	Negative	Not performed	57420150806002
2015-08-03 12:01:00	B. pertussis	B. pertussis	57420150805005	18.4		-		-		23.37
2015-08-03 12:01:00	B. pertussis	Negative	57420150805003	31.89		-		-		36.26
2015-08-03 12:01:00	Negative	Not performed	57420150805002
2015-08-02 13:24:00	B. pertussis	Negative	57420150803014	33.24		-		-		39.33
2015-08-02 02:27:00	Negative	Not performed	57420150803013
2015-08-01 10:09:00	Negative	Not performed	57420150803012
2015-08-01 03:29:00	Negative	Not performed	57420150803011
2015-07-31 23:20:00	Negative	Not performed	57420150803010
2015-07-31 12:01:00	Negative	Not performed	57420150811001
2015-07-31 12:01:00	Negative	Not performed	57420150805004
2015-07-31 10:59:00	Undetermined	Negative	57420150803002	37.8	-	-	-	-	-	40	-
2015-07-30 12:01:00	Negative	Not performed	57420150805001
2015-07-30 12:01:00	Negative	Not performed	57420150803005
2015-07-30 12:01:00	Negative	Not performed	57420150803004
2015-07-30 12:01:00	Negative	Not performed	57420150803003
2015-07-30 12:01:00	Negative	Not performed	57420150803001
2015-07-29 12:01:00	Negative	Not performed	57420150803008
2015-07-29 12:01:00	Negative	Not performed	57420150803007
2015-07-29 12:01:00	Negative	Not performed	57420150731006
2015-07-29 12:01:00	Negative	Not performed	57420150731005
2015-07-29 12:01:00	Negative	Not performed	57420150731004
2015-07-29 12:01:00	B. pertussis	B. pertussis	57420150730004	21.49		-		-		25.75
2015-07-28 12:01:00	Negative	Not performed	57420150803006
2015-07-28 12:01:00	Negative	Not performed	57420150731003
2015-07-28 12:01:00	B. pertussis	B. pertussis	57420150730006	22.4		-		-		26.6
2015-07-28 12:01:00	Negative	Not performed	57420150730002
2015-07-27 21:19:00	Negative	Not performed	57420150728008
2015-07-27 12:01:00	B. pertussis	B. pertussis	57420150731001	24.63		-		-		28.52
2015-07-27 12:01:00	Negative	Not performed	57420150730007
2015-07-27 12:01:00	B. pertussis	Negative	57420150730005	35.47		-		-		40
2015-07-27 12:01:00	Negative	Not performed	57420150730001
2015-07-27 12:01:00	B. pertussis	Negative	57420150729004	32.4		-		-		37.73
2015-07-27 12:01:00	B. pertussis	B. pertussis	57420150729003	29.6		-		-		33.54
2015-07-27 12:01:00	Negative	Not performed	57420150729002
2015-07-27 12:01:00	Negative	Not performed	57420150729001
2015-07-27 12:01:00	Negative	Not performed	57420150728007
2015-07-25 23:12:00	Negative	Not performed	57420150727007
2015-07-25 08:12:00	Negative	Not performed	57420150727006
2015-07-24 13:00:00	Negative	Not performed	57420150727001
2015-07-24 12:01:00	Bordetella spp. (probably B. pertussis)	Negative	57420150731002	36.62	36.41	38.54	-	-	-	40	-
2015-07-24 12:01:00	Negative	Not performed	57420150730003
2015-07-24 12:01:00	Negative	Not performed	57420150728005
2015-07-24 12:01:00	Negative	Not performed	57420150728004
2015-07-24 12:01:00	B. pertussis	B. pertussis	57420150728001	16.44		-		-		20.87
2015-07-24 12:01:00	Negative	Not performed	57420150727004
2015-07-23 12:01:00	Negative	Not performed	57420150727005	-		40		-		-
2015-07-23 12:01:00	Negative	Not performed	57420150724008
2015-07-23 12:01:00	Negative	Not performed	57420150724007
2015-07-23 09:54:00	Negative	Not performed	57420150724002
2015-07-22 12:01:00	Negative	Not performed	57420150728006
2015-07-22 12:01:00	Bordetella spp. (probably B. pertussis)	Negative	57420150728002	37.98	36.55	-	-	-	-	-	40
2015-07-22 12:01:00	Negative	Not performed	57420150727003
2015-07-22 12:01:00	Negative	Not performed	57420150724012
2015-07-22 12:01:00	B. pertussis	B. pertussis	57420150724005	26.98		-		-		31.24
2015-07-22 00:07:00	Negative	Not performed	57420150722010
2015-07-21 12:01:00	B. pertussis	Negative	57420150724001	30.92		-		-		34.93
2015-07-21 12:01:00	Negative	Not performed	57420150723003
2015-07-21 12:01:00	Negative	Not performed	57420150723001
2015-07-20 21:05:00	Negative	Not performed	57420150722009
2015-07-20 20:40:00	Negative	Not performed	57420150722008
2015-07-20 12:01:00	Negative	Not performed	57420150728003
2015-07-20 12:01:00	Bordetella spp. (probably B. pertussis)	Negative	57420150727002	36.69	34.1	-	-	-	-	-	39.49
2015-07-20 12:01:00	Negative	Not performed	57420150724010
2015-07-20 12:01:00	Negative	Not performed	57420150724009
2015-07-20 12:01:00	Negative	Not performed	57420150724006
2015-07-20 12:01:00	Negative	Not performed	57420150724004
2015-07-20 12:01:00	Negative	Not performed	57420150723010
2015-07-20 12:01:00	Negative	Not performed	57420150723008
2015-07-20 12:01:00	Negative	Not performed	57420150723007	38.68		-		-		-
2015-07-20 12:01:00	Negative	Not performed	57420150723006
2015-07-20 12:01:00	Negative	Not performed	57420150723004
2015-07-20 12:01:00	Negative	Not performed	57420150723002
2015-07-19 23:23:00	Negative	Not performed	57420150720011
2015-07-18 19:20:00	B. pertussis	B. pertussis	57420150720010	34.02		-		-		37.62
2015-07-18 12:01:00	B. parapertussis	Negative	57420150803009	-		36.43		-		40
2015-07-18 12:01:00	Negative	Not performed	57420150722007
2015-07-17 20:59:00	Negative	Not performed	57420150720009
2015-07-17 14:23:00	Negative	Not performed	57420150720008
2015-07-17 12:01:00	Negative	Not performed	57420150724011
2015-07-17 12:01:00	Negative	Not performed	57420150723009
2015-07-17 12:01:00	Negative	Not performed	57420150723005
2015-07-17 12:01:00	B. pertussis	Kweek overgroeid door commensale flora	57420150722006	35.6	36.07	-	-	-	-	38.93	38.45
2015-07-17 12:01:00	Negative	Not performed	57420150720006
2015-07-17 12:01:00	Negative	Not performed	57420150720001
2015-07-16 12:01:00	Negative	Not performed	57420150722003
2015-07-16 12:01:00	Negative	Not performed	57420150722002
2015-07-16 12:01:00	Negative	Not performed	57420150722001
2015-07-16 12:01:00	Negative	Not performed	57420150720007
2015-07-16 12:01:00	Bordetella spp. (probably B. pertussis)	Negative	57420150720003	35.79	36.5	-	-	-	38.2	36.66	-
2015-07-16 12:01:00	Negative	Not performed	57420150720002
2015-07-15 14:12:00	Negative	Not performed	57420150716007
2015-07-15 12:01:00	Negative	Not performed	57420150724003
2015-07-15 12:01:00	Negative	Not performed	57420150720005
2015-07-15 12:01:00	Negative	Not performed	57420150717004
2015-07-15 12:01:00	Negative	Not performed	57420150716015
2015-07-15 12:01:00	Negative	Not performed	57420150716009
2015-07-15 11:59:00	Negative	Not performed	57420150716001
2015-07-14 12:01:00	Negative	Not performed	57420150722005
2015-07-14 12:01:00	Negative	Not performed	57420150720004
2015-07-14 12:01:00	B. pertussis	Negative	57420150717005	25.49		-		-		30
2015-07-14 12:01:00	Negative	Not performed	57420150717003
2015-07-14 12:01:00	Negative	Not performed	57420150717001
2015-07-14 12:01:00	B. pertussis	Negative	57420150716016	34.85	33.04	-	-	-	-	-	38
2015-07-14 12:01:00	Negative	Not performed	57420150716014
2015-07-14 12:01:00	Negative	Not performed	57420150716013
2015-07-14 12:01:00	Negative	Not performed	57420150716012
2015-07-14 12:01:00	Negative	Not performed	57420150716011
2015-07-14 12:01:00	B. pertussis	B. pertussis	57420150716008	28.73		-		-		33.49
2015-07-14 12:01:00	B. pertussis	Kweek overgroeid door commensale flora	57420150716006	16.21		-		-		22.16
2015-07-14 12:01:00	Negative	Not performed	57420150716004
2015-07-14 12:01:00	Bordetella spp. (probably B. pertussis)	Negative	57420150716003	35.86	35.86	-	-	-	-	-	-
2015-07-14 12:01:00	B. parapertussis	Kweek overgroeid door commensale flora	57420150716002	-		34.57		-		35.79
2015-07-14 12:01:00	Negative	Not performed	57420150715022
2015-07-14 12:01:00	Negative	Not performed	57420150715014
2015-07-14 12:01:00	Negative	Not performed	57420150715013
2015-07-14 12:01:00	Negative	Not performed	57420150715012
2015-07-13 16:09:00	Negative	Not performed	57420150714016
2015-07-13 12:01:00	Negative	Not performed	57420150722004
2015-07-13 12:01:00	Negative	Not performed	57420150717002
2015-07-13 12:01:00	Negative	Not performed	57420150715020
2015-07-13 12:01:00	Negative	Not performed	57420150715019	38.71		-		-		-
2015-07-13 12:01:00	Negative	Not performed	57420150715016
2015-07-13 12:01:00	Negative	Not performed	57420150715010	39.1		-		-		-
2015-07-13 12:01:00	B. pertussis	B. pertussis	57420150715007	19.94		-		-		24.89
2015-07-13 12:01:00	Undetermined	Negative	57420150715001	-	-	37.94	-	-	-	-	-
2015-07-12 12:01:00	B. pertussis	B. pertussis	57420150715011	24.8		-		-		30.74
2015-07-12 12:01:00	Negative	Not performed	57420150715008
2015-07-11 12:01:00	Negative	Not performed	57420150715002
2015-07-10 16:00:00	Negative	Not performed	57420150713010
2015-07-10 12:01:00	Negative	Not performed	57420150716010
2015-07-10 12:01:00	B. pertussis	Negative	57420150715021	28.88		-		-		34.66
2015-07-10 12:01:00	Negative	Not performed	57420150715018
2015-07-10 12:01:00	Negative	Not performed	57420150715017
2015-07-10 12:01:00	Negative	Not performed	57420150715015
2015-07-10 12:01:00	Negative	Not performed	57420150715009
2015-07-10 12:01:00	Negative	Not performed	57420150714014
2015-07-10 12:01:00	Negative	Not performed	57420150714013
2015-07-10 12:01:00	Negative	Not performed	57420150714010
2015-07-10 12:01:00	Negative	Not performed	57420150714007
2015-07-10 12:01:00	Negative	Not performed	57420150714006
2015-07-10 12:01:00	Negative	Not performed	57420150713009
2015-07-09 12:01:00	Bordetella spp. (probably B. pertussis)	Negative	57420150716005	35.68	35.84	-	-	-	-	40	-
2015-07-09 12:01:00	Negative	Not performed	57420150715006
2015-07-09 12:01:00	Negative	Not performed	57420150715004
2015-07-09 12:01:00	Negative	Not performed	57420150715003
2015-07-09 12:01:00	Negative	Not performed	57420150714012
2015-07-09 12:01:00	B. pertussis	Kweek overgroeid door commensale flora	57420150714011	33.54		-		-		39.22
2015-07-09 12:01:00	Negative	Not performed	57420150714005
2015-07-09 12:01:00	Negative	Not performed	57420150714004
2015-07-09 12:01:00	Negative	Not performed	57420150714003
2015-07-09 12:01:00	Negative	Not performed	57420150714001
2015-07-09 12:01:00	Negative	Not performed	57420150713008
2015-07-09 12:01:00	B. parapertussis	B. parapertussis	57420150713004	-		18.29		-		21.32
2015-07-09 12:01:00	Bordetella spp. (probably B. pertussis)	Negative	57420150710011	36.71	37.35	-	-	-	-	-	-
2015-07-09 12:01:00	Negative	Not performed	57420150710008
2015-07-08 12:11:00	Negative	Not performed	57420150709006
2015-07-08 12:01:00	Negative	Not performed	57420150715005
2015-07-08 12:01:00	Negative	Not performed	57420150714015
2015-07-08 12:01:00	B. pertussis	Negative	57420150714002	29.52		-		-		34.63
2015-07-08 12:01:00	Negative	Not performed	57420150713011
2015-07-08 12:01:00	Negative	Not performed	57420150713006
2015-07-08 12:01:00	B. pertussis	Negative	57420150713003	31.35		-		-		36.54
2015-07-08 12:01:00	Negative	Not performed	57420150713002
2015-07-08 12:01:00	Undetermined	Negative	57420150710007	-	-	37.2	-	-	-	-	-
2015-07-08 12:01:00	Negative	Not performed	57420150709011
2015-07-08 12:01:00	Negative	Not performed	57420150709005
2015-07-08 00:28:00	Negative	Not performed	57420150708013
2015-07-07 12:01:00	Negative	Not performed	57420150713007
2015-07-07 12:01:00	Negative	Not performed	57420150710010
2015-07-07 12:01:00	Negative	Not performed	57420150710009
2015-07-07 12:01:00	Negative	Not performed	57420150710006
2015-07-07 12:01:00	Negative	Not performed	57420150710004
2015-07-07 12:01:00	Negative	Not performed	57420150710002
2015-07-07 12:01:00	Negative	Not performed	57420150710001
2015-07-07 12:01:00	Negative	Not performed	57420150709007
2015-07-07 12:01:00	Negative	Not performed	57420150709004
2015-07-07 12:01:00	Negative	Not performed	57420150708001
2015-07-07 01:10:00	Negative	Not performed	57420150707019
2015-07-06 12:01:00	Negative	Not performed	57420150713001
2015-07-06 12:01:00	Negative	Not performed	57420150710005
2015-07-06 12:01:00	Negative	Not performed	57420150710003
2015-07-06 12:01:00	B. parapertussis	Negative	57420150709008	-		33.03		-		34.99
2015-07-06 12:01:00	Negative	Not performed	57420150709003
2015-07-06 12:01:00	Negative	Not performed	57420150709002
2015-07-06 12:01:00	Negative	Not performed	57420150709001
2015-07-06 12:01:00	Negative	Not performed	57420150708010
2015-07-06 12:01:00	Negative	Not performed	57420150708009
2015-07-06 12:01:00	Negative	Not performed	57420150708008
2015-07-06 12:01:00	Negative	Not performed	57420150708006
2015-07-06 12:01:00	Negative	Not performed	57420150707006
2015-07-06 12:01:00	Negative	Not performed	57420150707005
2015-07-06 04:38:00	Negative	Not performed	57420150706015
2015-07-06 04:31:00	Negative	Not performed	57420150706014
2015-07-06 00:31:00	Negative	Not performed	57420150706013
2015-07-05 21:08:00	Negative	Not performed	57420150706012
2015-07-05 12:01:00	Negative	Not performed	57420150708004
2015-07-05 12:01:00	Negative	Not performed	57420150708002
2015-07-05 12:01:00	Negative	Not performed	57420150707018
2015-07-05 12:01:00	Negative	Not performed	57420150707017
2015-07-05 12:01:00	Negative	Not performed	57420150707016
2015-07-05 12:01:00	Negative	Not performed	57420150707015
2015-07-05 12:01:00	Negative	Not performed	57420150707014
2015-07-05 12:01:00	Negative	Not performed	57420150707013
2015-07-05 12:01:00	Negative	Not performed	57420150707012
2015-07-05 12:01:00	Negative	Not performed	57420150707011
2015-07-04 12:01:00	Negative	Not performed	57420150810001
2015-07-04 12:01:00	Negative	Not performed	57420150709010
2015-07-03 15:27:00	B. parapertussis	Negative	57420150706009	-		36.98		-		39.66
2015-07-03 12:01:00	Negative	Not performed	57420150708012
2015-07-03 12:01:00	B. pertussis	B. pertussis	57420150708011	24.22		-		-		30.01
2015-07-03 12:01:00	Negative	Not performed	57420150708007
2015-07-03 12:01:00	Negative	Not performed	57420150708005
2015-07-03 12:01:00	B. pertussis	Negative	57420150707001	30.6		-		-		34.97
2015-07-03 12:01:00	Negative	Not performed	57420150706010
2015-07-03 11:44:00	Undetermined	Negative	57420150706004	37.9	-	39.53	-	-	-	-	-
2015-07-03 10:00:00	Negative	Not performed	57420150706011
2015-07-02 12:01:00	B. pertussis	B. pertussis	57420150708003	12.6		-		-		18.23
2015-07-02 12:01:00	Negative	Not performed	57420150707008
2015-07-02 12:01:00	Negative	Not performed	57420150707007
2015-07-02 12:01:00	Negative	Not performed	57420150707003
2015-07-02 12:01:00	B. pertussis	Negative	57420150707002	31.61		-		-		36.33
2015-07-02 12:01:00	Negative	Not performed	57420150706005
2015-07-02 12:01:00	Negative	Not performed	57420150706003
2015-07-01 12:01:00	Undetermined	Negative	57420150707010	38.28	-	-	-	-	-	-	-
2015-07-01 12:01:00	B. pertussis	Negative	57420150707009	19.62		-		-		24.7
2015-07-01 12:01:00	Negative	Not performed	57420150706008
2015-07-01 12:01:00	Negative	Not performed	57420150706007
2015-07-01 12:01:00	Negative	Not performed	57420150706006
2015-07-01 12:01:00	Negative	Not performed	57420150706002
2015-07-01 12:01:00	Negative	Not performed	57420150703013
2015-07-01 12:01:00	Negative	Not performed	57420150703012
2015-07-01 12:01:00	Negative	Not performed	57420150703009
2015-07-01 12:01:00	Negative	Not performed	57420150703008
2015-07-01 12:01:00	Negative	Not performed	57420150703002	-	37.51	-	-	-	-	-	-
2015-07-01 12:01:00	Negative	Not performed	57420150702023
2015-07-01 12:01:00	Negative	Not performed	57420150702022
2015-07-01 12:01:00	Negative	Not performed	57420150702021
2015-07-01 12:01:00	Negative	Not performed	57420150702020
2015-07-01 12:01:00	Negative	Not performed	57420150702012
2015-06-30 12:01:00	B. pertussis	B. pertussis	57420150703015	15.92		-		-		20.55
2015-06-30 12:01:00	Negative	Not performed	57420150703014
2015-06-30 12:01:00	Negative	Not performed	57420150703011
2015-06-30 12:01:00	B. pertussis	Negative	57420150703010	22.37		-		-		27.48
2015-06-30 12:01:00	B. pertussis	Negative	57420150703003	33.54		-		-		38.85
2015-06-30 12:01:00	Negative	Not performed	57420150702014
2015-06-30 12:01:00	Negative	Not performed	57420150702013
2015-06-30 12:01:00	Negative	Not performed	57420150702011
2015-06-30 12:01:00	Negative	Not performed	57420150702010
2015-06-30 12:01:00	Negative	Not performed	57420150702005
2015-06-30 12:01:00	B. pertussis	Kweek overgroeid door commensale flora	57420150702004	32.98		-		-		37.29
2015-06-30 12:01:00	Undetermined	Kweek overgroeid door schimmels	57420150701020	38.16		-		-		-
2015-06-30 12:01:00	Undetermined	Negative	57420150701019	37.06		-		-		-
2015-06-30 12:01:00	B. pertussis	Negative	57420150701018	33.67		-		-		39.38
2015-06-30 12:01:00	Negative	Not performed	57420150701017
2015-06-30 12:01:00	Bordetella spp. (probably B. pertussis)	Negative	57420150701016	35.91	35.46	-	-	-	-	-	40
2015-06-30 12:01:00	B. pertussis	B. pertussis	57420150701015	16.92		-		-		21.51
2015-06-29 17:34:00	Negative	Not performed	57420150630012
2015-06-29 12:01:00	Negative	Not performed	57420150703007
2015-06-29 12:01:00	Negative	Not performed	57420150703005
2015-06-29 12:01:00	Negative	Not performed	57420150703004
2015-06-29 12:01:00	Negative	Not performed	57420150703001
2015-06-29 12:01:00	Negative	Not performed	57420150702017
2015-06-29 12:01:00	Bordetella spp. (probably B. pertussis)	Negative	57420150702016	34.9	34.87	-	-	-	-	-	-
2015-06-29 12:01:00	B. pertussis	B. pertussis	57420150702015	26.93		-		-		31.28
2015-06-29 12:01:00	B. pertussis	Negative	57420150702006	33.8		-		-		37.5
2015-06-29 12:01:00	Negative	Not performed	57420150702003
2015-06-29 12:01:00	B. pertussis	Kweek overgroeid door commensale flora	57420150702002	25.12		-		-		30.35
2015-06-29 12:01:00	Negative	Not performed	57420150701012
2015-06-29 12:01:00	B. pertussis	Negative	57420150701011	26.32		-		-		31.33
2015-06-29 12:01:00	Negative	Not performed	57420150701010
2015-06-29 12:01:00	Negative	Not performed	57420150701009
2015-06-29 12:01:00	Negative	Not performed	57420150701007
2015-06-29 12:01:00	Negative	Not performed	57420150701003
2015-06-29 12:01:00	Negative	Not performed	57420150701001
2015-06-29 12:01:00	Negative	Not performed	57420150630013
2015-06-29 12:01:00	B. pertussis	Negative	57420150630011	11.17		-		-		16.7
2015-06-29 12:01:00	Negative	Not performed	57420150630010
2015-06-29 12:01:00	Negative	Not performed	57420150630008
2015-06-29 11:06:00	Negative	Not performed	57420150630001
2015-06-28 12:01:00	Negative	Not performed	57420150630009
2015-06-27 12:01:00	Negative	Not performed	57420150702009
2015-06-26 12:01:00	Negative	Not performed	57420150703006
2015-06-26 12:01:00	Negative	Not performed	57420150702008
2015-06-26 12:01:00	Negative	Not performed	57420150702001
2015-06-26 12:01:00	Negative	Not performed	57420150701014
2015-06-26 12:01:00	B. pertussis	Negative	57420150701013	29.64		-		-		34.08
2015-06-26 12:01:00	Negative	Not performed	57420150701004
2015-06-26 12:01:00	Negative	Not performed	57420150701002
2015-06-26 12:01:00	Negative	Not performed	57420150629011
2015-06-26 12:01:00	Negative	Not performed	57420150629010
2015-06-26 10:22:00	Negative	Not performed	57420150629007
2015-06-25 12:01:00	B. pertussis	Not performed	57420150714009	32.6		-		-		36.47
2015-06-25 12:01:00	Negative	Not performed	57420150702019
2015-06-25 12:01:00	Negative	Not performed	57420150702018
2015-06-25 12:01:00	Negative	Not performed	57420150702007
2015-06-25 12:01:00	Negative	Not performed	57420150701008
2015-06-25 12:01:00	Negative	Not performed	57420150630005
2015-06-25 12:01:00	Negative	Not performed	57420150630004	38.99	-	-	-	-	-	-	-
2015-06-25 12:01:00	Negative	Not performed	57420150630002
2015-06-25 12:01:00	B. pertussis	B. pertussis	57420150629012	14.47		-		-		19.35
2015-06-25 12:01:00	Negative	Not performed	57420150629003
2015-06-24 17:10:00	Negative	Not performed	57420150625011
2015-06-24 12:01:00	Negative	Not performed	57420150706001
2015-06-24 12:01:00	Negative	Not performed	57420150630007
2015-06-24 12:01:00	B. pertussis	Negative	57420150630006	34.52		-		-		40
2015-06-24 12:01:00	Negative	Not performed	57420150630003
2015-06-24 12:01:00	Negative	Not performed	57420150629009
2015-06-24 12:01:00	Negative	Not performed	57420150629004
2015-06-24 12:01:00	Bordetella spp. (probably B. parapertussis)	Negative	57420150629002	-	-	37.49	37.31	-	-	-	-
2015-06-24 12:01:00	Negative	Not performed	57420150629001
2015-06-24 12:01:00	Negative	Not performed	57420150626011
2015-06-24 12:01:00	Negative	Not performed	57420150626009
2015-06-24 12:01:00	Negative	Not performed	57420150626008
2015-06-24 12:01:00	Negative	Not performed	57420150626007	40		-		-		-
2015-06-24 00:06:00	Negative	Not performed	57420150624018
2015-06-23 12:01:00	B. holmesii	B. holmesii	57420150626012	26.01		-		29.84		-
2015-06-23 12:01:00	Negative	Not performed	57420150626010
2015-06-23 12:01:00	B. pertussis	Negative	57420150626002	32.14		-		-		36.59
2015-06-23 12:01:00	Negative	Not performed	57420150625010
2015-06-23 12:01:00	Negative	Not performed	57420150625009
2015-06-23 12:01:00	Negative	Not performed	57420150625007
2015-06-23 12:01:00	Negative	Not performed	57420150625003
2015-06-23 10:31:00	Negative	Not performed	57420150624001
2015-06-22 14:00:00	Negative	Not performed	57420150623004
2015-06-22 12:01:00	B. pertussis	Not performed	57420150714008	34.68		-		-		39.23
2015-06-22 12:01:00	Negative	Not performed	57420150701006
2015-06-22 12:01:00	Negative	Not performed	57420150701005
2015-06-22 12:01:00	Negative	Not performed	57420150629008
2015-06-22 12:01:00	B. pertussis	Negative	57420150629006	23.24		-		-		28.95
2015-06-22 12:01:00	B. pertussis	Negative	57420150629005	34.38		-		-		38.91
2015-06-22 12:01:00	Negative	Not performed	57420150626006
2015-06-22 12:01:00	Negative	Not performed	57420150626004	-		40		-		-
2015-06-22 12:01:00	Negative	Not performed	57420150626003
2015-06-22 12:01:00	B. pertussis	Negative	57420150626001	33.3		-		-		39.15
2015-06-22 12:01:00	Negative	Not performed	57420150625012
2015-06-22 12:01:00	Negative	Not performed	57420150625008
2015-06-22 12:01:00	Negative	Not performed	57420150625006
2015-06-22 12:01:00	Negative	Not performed	57420150625004
2015-06-22 12:01:00	Negative	Not performed	57420150625001
2015-06-22 12:01:00	Negative	Not performed	57420150624017
2015-06-22 12:01:00	Negative	Not performed	57420150624012
2015-06-22 12:01:00	Negative	Not performed	57420150624011
2015-06-22 12:01:00	Negative	Not performed	57420150624010
2015-06-22 12:01:00	Negative	Not performed	57420150624003
2015-06-22 12:01:00	Negative	Not performed	57420150624002
2015-06-22 12:01:00	Negative	Not performed	57420150623005
2015-06-21 12:01:00	Bordetella spp. (probably B. pertussis)	Negative	57420150624006	38.41	39.58	-	-	-	-	-	-
2015-06-21 00:03:00	Negative	Not performed	57420150622009
2015-06-20 12:01:00	Negative	Not performed	57420150624013
2015-06-20 12:01:00	Negative	Not performed	57420150623012
2015-06-19 12:01:00	Negative	Not performed	57420150624016
2015-06-19 12:01:00	Negative	Not performed	57420150624015
2015-06-19 12:01:00	Negative	Not performed	57420150624014
2015-06-19 12:01:00	Negative	Not performed	57420150624009
2015-06-19 12:01:00	Negative	Not performed	57420150624007
2015-06-19 12:01:00	Negative	Not performed	57420150623014
2015-06-19 12:01:00	Negative	Not performed	57420150623013
2015-06-19 12:01:00	Negative	Not performed	57420150623011
2015-06-19 12:01:00	Negative	Not performed	57420150623008
2015-06-19 12:01:00	Negative	Not performed	57420150623007
2015-06-19 12:01:00	Negative	Not performed	57420150623003	39.16		-		-		-
2015-06-19 12:01:00	Negative	Not performed	57420150623002
2015-06-19 12:01:00	Negative	Not performed	57420150622006
2015-06-18 14:43:00	Negative	Not performed	57420150619020
2015-06-18 12:01:00	Negative	Not performed	57420150626005
2015-06-18 12:01:00	Negative	Not performed	57420150624005
2015-06-18 12:01:00	Negative	Not performed	57420150624004
2015-06-18 12:01:00	Negative	Not performed	57420150623010
2015-06-18 12:01:00	Negative	Not performed	57420150623006
2015-06-18 12:01:00	Negative	Not performed	57420150622007
2015-06-18 12:01:00	B. parapertussis	B. parapertussis	57420150622005	-		36.66		-		40
2015-06-18 12:01:00	Negative	Not performed	57420150622004
2015-06-18 12:01:00	Negative	Not performed	57420150619019
2015-06-17 12:01:00	Negative	Not performed	57420150623009
2015-06-17 12:01:00	Negative	Not performed	57420150623001
2015-06-17 12:01:00	Negative	Not performed	57420150622008
2015-06-17 12:01:00	Negative	Not performed	57420150622003
2015-06-17 12:01:00	Negative	Not performed	57420150622002
2015-06-17 12:01:00	Negative	Not performed	57420150622001
2015-06-17 12:01:00	Negative	Not performed	57420150619017
2015-06-17 12:01:00	Negative	Not performed	57420150619015
2015-06-17 12:01:00	Negative	Not performed	57420150619014
2015-06-17 12:01:00	Negative	Not performed	57420150619013
2015-06-17 12:01:00	Negative	Not performed	57420150619012
2015-06-16 18:34:00	Negative	Not performed	57420150617023
2015-06-16 12:01:00	Negative	Not performed	57420150619018
2015-06-16 12:01:00	B. pertussis	B. pertussis	57420150619011	19.98		-		-		25.16
2015-06-16 12:01:00	Negative	Not performed	57420150618006
2015-06-16 12:01:00	Negative	Not performed	57420150618005
2015-06-16 12:01:00	B. pertussis	Negative	57420150618003	35.15		40		-		38.16
2015-06-16 12:01:00	Negative	Not performed	57420150618002
2015-06-16 12:01:00	Negative	Not performed	57420150617004
2015-06-15 12:21:00	Negative	Not performed	57420150616017
2015-06-15 12:01:00	Negative	Not performed	57420150618008
2015-06-15 12:01:00	Negative	Not performed	57420150618004
2015-06-15 12:01:00	Negative	Not performed	57420150618001
2015-06-15 12:01:00	Negative	Not performed	57420150617012
2015-06-15 12:01:00	Negative	Not performed	57420150617009
2015-06-15 12:01:00	Negative	Not performed	57420150617007
2015-06-15 12:01:00	Bordetella spp. (probably B. pertussis)	Negative	57420150617006	35.47	37.33	-	-	-	-	-	-
2015-06-15 12:01:00	Undetermined	Negative	57420150617005	37.77	-	-	-	-	-	-	-
2015-06-15 12:01:00	Negative	Not performed	57420150617003
2015-06-15 12:01:00	B. pertussis	Negative	57420150617002	31.15		-		-		35.06
2015-06-15 12:01:00	Negative	Not performed	57420150616014
2015-06-14 12:01:00	Negative	Not performed	57420150619016
2015-06-14 12:01:00	Negative	Not performed	57420150617010
2015-06-13 12:01:00	Negative	Not performed	57420150617021
2015-06-13 12:01:00	Bordetella spp. (probably B. pertussis)	B. pertussis	57420150617013	35.38	35.44	-	-	-	-	-	40
2015-06-13 12:01:00	Undetermined	Negative	57420150617011	36.68	-	-	-	-	-	-	-
2015-06-13 12:01:00	Negative	Not performed	57420150617008
2015-06-13 12:01:00	Negative	Not performed	57420150616002
2015-06-12 12:01:00	Negative	Not performed	57420150618009
2015-06-12 12:01:00	Negative	Not performed	57420150618007
2015-06-12 12:01:00	Bordetella spp. (probably B. pertussis)	Kweek overgroeid door commensale flora	57420150617022	36.65	36.12	-	-	-	-	-	-
2015-06-12 12:01:00	B. pertussis	Negative	57420150617020	21.36		-		-		26.55
2015-06-12 12:01:00	Negative	Not performed	57420150617019
2015-06-12 12:01:00	B. pertussis	B. pertussis	57420150617018	19.04		-		-		24.37
2015-06-12 12:01:00	B. pertussis	Negative	57420150617017	20.18	20.39	38.09	-	-	-	25.7	25.76
2015-06-12 12:01:00	Negative	Not performed	57420150617016
2015-06-12 12:01:00	Negative	Not performed	57420150617015	39.01		-		-		-
2015-06-12 12:01:00	Negative	Not performed	57420150617001
2015-06-12 12:01:00	Negative	Not performed	57420150616015
2015-06-12 12:01:00	Negative	Not performed	57420150616013
2015-06-12 12:01:00	Negative	Not performed	57420150616012
2015-06-12 12:01:00	Negative	Not performed	57420150616010
2015-06-12 12:01:00	Negative	Not performed	57420150616009
2015-06-12 12:01:00	Negative	Not performed	57420150616008
2015-06-12 12:01:00	Bordetella spp. (probably B. pertussis)	Negative	57420150616005	37.33	36.88	-	-	-	-	-	-
2015-06-12 12:01:00	Negative	Not performed	57420150616004
2015-06-12 12:01:00	Negative	Not performed	57420150616003
2015-06-12 12:01:00	B. pertussis	Negative	57420150616001	36.07		-		-		39.38
2015-06-11 13:06:00	Negative	Not performed	57420150612015
2015-06-11 12:01:00	Negative	Not performed	57420150617014
2015-06-11 12:01:00	Negative	Not performed	57420150616016
2015-06-11 12:01:00	Negative	Not performed	57420150616011
2015-06-11 12:01:00	B. pertussis	Kweek overgroeid door commensale flora	57420150616007	31.63		-		-		36.21
2015-06-11 12:01:00	Negative	Not performed	57420150616006
2015-06-11 12:01:00	Negative	Not performed	57420150615004
2015-06-11 12:01:00	Negative	Not performed	57420150612014
2015-06-11 12:01:00	Negative	Not performed	57420150612011
2015-06-11 12:01:00	Negative	Not performed	57420150612010
2015-06-10 12:01:00	B. pertussis	Negative	57420150615005	33.51		-		-		39.29
2015-06-10 12:01:00	Negative	Not performed	57420150615003
2015-06-10 12:01:00	Negative	Not performed	57420150615001
2015-06-10 12:01:00	Negative	Not performed	57420150612013
2015-06-10 12:01:00	Negative	Not performed	57420150612009
2015-06-10 12:01:00	Negative	Not performed	57420150612008
2015-06-10 12:01:00	Negative	Not performed	57420150612003
2015-06-10 12:01:00	Negative	Not performed	57420150611007
2015-06-10 12:01:00	Negative	Not performed	57420150611006
2015-06-09 17:10:00	B. pertussis	B. pertussis	57420150610018	30.56		-		-		34.73
2015-06-09 12:01:00	Negative	Not performed	57420150615002
2015-06-09 12:01:00	Negative	Not performed	57420150612007
2015-06-09 12:01:00	B. pertussis	Kweek overgroeid door commensale flora	57420150612004	17.87		-		-		23.15
2015-06-09 12:01:00	B. pertussis	Negative	57420150612002	34.7		-		-		40
2015-06-09 12:01:00	Negative	Not performed	57420150612001
2015-06-09 12:01:00	Negative	Not performed	57420150611009	40		-		-		-
2015-06-09 12:01:00	Negative	Not performed	57420150611008	39.4		-		-		-
2015-06-09 12:01:00	Negative	Not performed	57420150611005
2015-06-09 12:01:00	Negative	Not performed	57420150611003
2015-06-09 12:01:00	Negative	Not performed	57420150611002
2015-06-09 12:01:00	Negative	Not performed	57420150611001
2015-06-09 12:01:00	Negative	Not performed	57420150610017
2015-06-09 12:01:00	Negative	Not performed	57420150610016
2015-06-08 12:01:00	Negative	Not performed	57420150612006
2015-06-08 12:01:00	Negative	Not performed	57420150612005
2015-06-08 12:01:00	Negative	Not performed	57420150611010
2015-06-08 12:01:00	Negative	Not performed	57420150611004
2015-06-08 12:01:00	Negative	Not performed	57420150610015
2015-06-08 12:01:00	Negative	Not performed	57420150610012
2015-06-08 12:01:00	Negative	Not performed	57420150610004
2015-06-08 12:01:00	Negative	Not performed	57420150609007
2015-06-08 12:01:00	Negative	Not performed	57420150609004
2015-06-08 12:01:00	Negative	Not performed	57420150609001
2015-06-07 12:01:00	Negative	Not performed	57420150609003
2015-06-06 12:01:00	Negative	Not performed	57420150610009
2015-06-06 12:01:00	Negative	Not performed	57420150609013
2015-06-05 12:01:00	Negative	Not performed	57420150610014	39.33		-		-		-
2015-06-05 12:01:00	Negative	Not performed	57420150610013
2015-06-05 12:01:00	Negative	Not performed	57420150610011
2015-06-05 12:01:00	Negative	Not performed	57420150610010
2015-06-05 12:01:00	Negative	Not performed	57420150610008
2015-06-05 12:01:00	Negative	Not performed	57420150610007
2015-06-05 12:01:00	Negative	Not performed	57420150610005
2015-06-05 12:01:00	B. pertussis	B. pertussis	57420150610001	21.3		-		-		26.42
2015-06-05 12:01:00	Negative	Not performed	57420150609010
2015-06-05 12:01:00	Negative	Not performed	57420150608007
2015-06-05 12:01:00	Negative	Not performed	57420150608003
2015-06-05 10:55:00	B. pertussis	B. pertussis	57420150608002	33.03		-		-		40
2015-06-05 10:17:00	Negative	Not performed	57420150608001
2015-06-05 01:45:00	Negative	Not performed	57420150605014
2015-06-04 17:29:00	Negative	Not performed	57420150605013
2015-06-04 12:15:00	Negative	Not performed	57420150605001
2015-06-04 12:01:00	Negative	Not performed	57420150610003
2015-06-04 12:01:00	Negative	Not performed	57420150609012
2015-06-04 12:01:00	Negative	Not performed	57420150609009
2015-06-04 12:01:00	B. pertussis	Negative	57420150609008	35.52		-		-		40
2015-06-04 12:01:00	Negative	Not performed	57420150609006
2015-06-04 12:01:00	Negative	Not performed	57420150608006
2015-06-04 12:01:00	Negative	Not performed	57420150608005
2015-06-04 12:01:00	Negative	Not performed	57420150605009
2015-06-04 12:01:00	Negative	Not performed	57420150605005
2015-06-03 14:47:00	Negative	Not performed	57420150604012
2015-06-03 12:01:00	B. pertussis	Negative	57420150610006	28.5		-		-		33.63
2015-06-03 12:01:00	Negative	Not performed	57420150610002
2015-06-03 12:01:00	B. pertussis	B. pertussis	57420150609011	17.59		-		-		22.68
2015-06-03 12:01:00	Negative	Not performed	57420150609005
2015-06-03 12:01:00	Negative	Not performed	57420150609002
2015-06-03 12:01:00	Negative	Not performed	57420150608004
2015-06-03 12:01:00	Negative	Not performed	57420150605012
2015-06-03 12:01:00	Negative	Not performed	57420150605011	40		-		-		-
2015-06-03 12:01:00	Bordetella spp. (probably B. pertussis)	Negative	57420150605007	34.38	34.46	-	-	-	-	-	40
2015-06-03 12:01:00	Negative	Not performed	57420150604011
2015-06-03 12:01:00	Negative	Not performed	57420150604010
2015-06-02 12:01:00	Negative	Not performed	57420150605008
2015-06-02 12:01:00	Negative	Not performed	57420150605006
2015-06-02 12:01:00	Negative	Not performed	57420150605004
2015-06-02 12:01:00	Negative	Not performed	57420150605002
2015-06-02 12:01:00	Negative	Not performed	57420150604009
2015-06-02 12:01:00	Negative	Not performed	57420150604008
2015-06-02 12:01:00	Bordetella spp. (probably B. pertussis)	Negative	57420150604005	34.1	33.48	-	-	-	-	-	40
2015-06-02 12:01:00	Negative	Not performed	57420150604003
2015-06-02 12:01:00	Negative	Not performed	57420150603017
2015-06-02 12:01:00	Negative	Not performed	57420150603009
2015-06-01 12:01:00	Bordetella spp. (probably B. pertussis)	Negative	57420150605010	37.34	37.64	-	-	-	-	-	-
2015-06-01 12:01:00	Negative	Not performed	57420150605003
2015-06-01 12:01:00	Negative	Not performed	57420150604007
2015-06-01 12:01:00	Negative	Not performed	57420150604006
2015-06-01 12:01:00	Negative	Not performed	57420150604004
2015-06-01 12:01:00	Negative	Not performed	57420150604002
2015-06-01 12:01:00	Negative	Not performed	57420150604001
2015-06-01 12:01:00	Undetermined	Negative	57420150603019	37.4	-	-	-	-	-	-	-
2015-06-01 12:01:00	B. pertussis	B. pertussis	57420150603018	16.5		-		-		20.85
2015-06-01 12:01:00	Negative	Not performed	57420150603014
2015-06-01 12:01:00	Negative	Not performed	57420150603013
2015-06-01 12:01:00	Negative	Not performed	57420150603012
2015-06-01 12:01:00	Negative	Not performed	57420150603007
2015-06-01 12:01:00	Negative	Not performed	57420150603004
2015-06-01 12:01:00	Negative	Not performed	57420150603002
2015-06-01 12:01:00	Negative	Not performed	57420150602013
2015-05-31 12:01:00	Negative	Not performed	57420150603008
2015-05-30 12:01:00	Negative	Not performed	57420150603016
2015-05-29 22:45:00	Negative	Not performed	57420150601013
2015-05-29 17:04:00	Negative	Not performed	57420150601012
2015-05-29 12:01:00	Negative	Not performed	57420150603015
2015-05-29 12:01:00	Negative	Not performed	57420150603011
2015-05-29 12:01:00	Negative	Not performed	57420150603010
2015-05-29 12:01:00	Negative	Not performed	57420150603005
2015-05-29 12:01:00	Negative	Not performed	57420150603001
2015-05-29 12:01:00	Negative	Not performed	57420150602011
2015-05-29 12:01:00	Negative	Not performed	57420150602009
2015-05-29 12:01:00	Negative	Not performed	57420150602008
2015-05-29 12:01:00	Negative	Not performed	57420150602007
2015-05-29 12:01:00	Negative	Not performed	57420150602006
2015-05-29 12:01:00	Undetermined	Negative	57420150602005	38	-	-	-	-	-	-	-
2015-05-29 12:01:00	Negative	Not performed	57420150602002
2015-05-28 14:28:00	Negative	Not performed	57420150529016
2015-05-28 12:01:00	Negative	Not performed	57420150603003
2015-05-28 12:01:00	Negative	Not performed	57420150602012
2015-05-28 12:01:00	Negative	Not performed	57420150602004
2015-05-28 12:01:00	Negative	Not performed	57420150602003
2015-05-28 12:01:00	Negative	Not performed	57420150601011
2015-05-28 12:01:00	Bordetella spp. (probably B. pertussis)	Kweek overgroeid door commensale flora	57420150601009	36.88	37.69	-	-	-	-	-	-
2015-05-28 12:01:00	Bordetella spp. (probably B. pertussis)	Negative	57420150601007	36.89	36.45	-	-	-	-	-	-
2015-05-28 12:01:00	Negative	Not performed	57420150601005
2015-05-28 12:01:00	Negative	Not performed	57420150601002
2015-05-28 12:01:00	Negative	Not performed	57420150601001
2015-05-28 12:01:00	Bordetella spp. (probably B. pertussis)	Negative	57420150529013	36.32	36.93	-	-	-	-	-	-
2015-05-28 12:01:00	Negative	Not performed	57420150529005
2015-05-27 12:01:00	Negative	Not performed	57420150602010
2015-05-27 12:01:00	Negative	Not performed	57420150602001
2015-05-27 12:01:00	Negative	Not performed	57420150601008
2015-05-27 12:01:00	Negative	Not performed	57420150601006
2015-05-27 12:01:00	Negative	Not performed	57420150601004
2015-05-27 12:01:00	Negative	Not performed	57420150529012
2015-05-27 12:01:00	Negative	Not performed	57420150529011
2015-05-27 12:01:00	Negative	Not performed	57420150529010
2015-05-27 12:01:00	Negative	Not performed	57420150529008
2015-05-27 12:01:00	B. pertussis	Kweek overgroeid door commensale flora	57420150529002	26.66		-		-		32
2015-05-27 12:01:00	Negative	Not performed	57420150529001
2015-05-27 12:01:00	Negative	Not performed	57420150528014
2015-05-26 12:01:00	Negative	Not performed	57420150603006
2015-05-26 12:01:00	Negative	Not performed	57420150601003
2015-05-26 12:01:00	Negative	Not performed	57420150529015
2015-05-26 12:01:00	Bordetella spp. (probably B. pertussis)	Kweek overgroeid door commensale flora	57420150529014	37.33	35.9	-	-	-	-	-	-
2015-05-26 12:01:00	Negative	Not performed	57420150529009
2015-05-26 12:01:00	Bordetella spp. (probably B. pertussis)	B. pertussis	57420150528013	38	36.44	-	-	-	-	-	-
2015-05-26 12:01:00	B. pertussis	B. pertussis	57420150528012	27.24		-		-		32.35
2015-05-26 12:01:00	Negative	Not performed	57420150528011
2015-05-26 12:01:00	Bordetella spp. (probably B. pertussis)	Negative	57420150528010	35.89	35.46	-	-	-	-	-	-
2015-05-26 12:01:00	Negative	Not performed	57420150528008
2015-05-26 12:01:00	Negative	Not performed	57420150528007
2015-05-26 12:01:00	Negative	Not performed	57420150528006
2015-05-26 12:01:00	Negative	Not performed	57420150527006
2015-05-25 16:28:00	Negative	Not performed	57420150526017
2015-05-25 12:01:00	Negative	Not performed	57420150527013
2015-05-25 12:01:00	Negative	Not performed	57420150527009
2015-05-25 12:01:00	Negative	Not performed	57420150527005
2015-05-25 08:47:00	Negative	Not performed	57420150526016
2015-05-24 12:01:00	Negative	Not performed	57420150529017
2015-05-24 12:01:00	B. pertussis	Negative	57420150529006	28.51		-		-		34.49
2015-05-24 10:12:00	Negative	Not performed	57420150526015
[truncated: 9,920 more rows]
